# Supplementary material for: A first genetic map of date palm (Phoenix dactylifera) reveals long-range genome structure conservation in the palms
Source: BMC Genomics. 2014 Apr 15;15:285. doi: 10.1186/1471-2164-15-285 (PMC4023600; doi:10.1186/1471-2164-15-285)
Supplement: Additional file 1 — The date palm genetic map, representative markers and SNP marker locations. Date Palm Genetic Map and Marker information. A spreadsheet containing all representative marker locations on the genetic map, the corresponding date palm sequence scaffold and location the SNP marker was derived from and all markers included in the representative group. [file 1471-2164-15-285-S1.xls]

## Sheet: dpGeneticMap09092013_mrkrsLocID
Mathew et al. Additional File 1
Date Palm Genetic Map and Marker information
			Explanation: Marker ID was the short name use to generate the date palm genetic map image.Each Marker ID is unique for each representative marker but the same for markers sharing the same representative. Each unique location on the genetic map starts with the representative marker that was used and then is followed by all other markers sharing the same location (representative marker is reeated).…
Marker ID	Linkage Group	Location (Centimorgan)	Full Marker Name	Marker Type	Date Palm Scaffold	SNP location within scaffold
a176	LG1	0	altPDK30s826511_5747_4344	alt	PDK30s826511_5747	4344
a176	LG1	0	altPDK30s826511_5747_4344	alt	PDK30s826511_5747	4344
a176	LG1	0	altPDK30s826511_5747_4381	alt	PDK30s826511_5747	4381
a176	LG1	0	altPDK30s922041_9194_5682	alt	PDK30s922041_9194	5682
a176	LG1	0	altPDK30s997901_14257_1077	alt	PDK30s997901_14257	1077
a176	LG1	0	refPDK30s864551_818_461	ref	PDK30s864551_818	461
a168	LG1	1.992	altPDK30s807941_19855_4078	alt	PDK30s807941_19855	4078
a168	LG1	1.992	altPDK30s807941_19855_4078	alt	PDK30s807941_19855	4078
a168	LG1	1.992	refPDK30s1038011_20235_5481	ref	PDK30s1038011_20235	5481
a168	LG1	1.992	refPDK30s730761_52877_4952	ref	PDK30s730761_52877	4952
a168	LG1	1.992	refPDK30s730761_52877_4961	ref	PDK30s730761_52877	4961
r1103	LG1	2.807	refPDK30s795501_39457_7090	ref	PDK30s795501_39457	7090
r1103	LG1	2.807	refPDK30s751671_14865_7026	ref	PDK30s751671_14865	7026
r1103	LG1	2.807	refPDK30s751671_14865_7027	ref	PDK30s751671_14865	7027
r1103	LG1	2.807	refPDK30s711791_19973_19013	ref	PDK30s711791_19973	19013
r1103	LG1	2.807	altPDK30s795501_39457_6853	alt	PDK30s795501_39457	6853
r1103	LG1	2.807	refPDK30s795501_39457_7090	ref	PDK30s795501_39457	7090
r965	LG1	7.275	refPDK30s1005311_7751_2007	ref	PDK30s1005311_7751	2007
r965	LG1	7.275	refPDK30s877171_13149_5871	ref	PDK30s877171_13149	5871
r965	LG1	7.275	refPDK30s1005311_7751_2007	ref	PDK30s1005311_7751	2007
a33	LG1	7.624	altPDK30s1107561_3304_203	alt	PDK30s1107561_3304	203
a33	LG1	7.624	altPDK30s1107561_3304_198	alt	PDK30s1107561_3304	198
a33	LG1	7.624	altPDK30s1107561_3304_203	alt	PDK30s1107561_3304	203
a33	LG1	7.624	altPDK30s1107561_3304_403	alt	PDK30s1107561_3304	403
a33	LG1	7.624	altPDK30s1107561_3304_422	alt	PDK30s1107561_3304	422
a33	LG1	7.624	altPDK30s1107561_3304_426	alt	PDK30s1107561_3304	426
a33	LG1	7.624	altPDK30s1107561_3304_432	alt	PDK30s1107561_3304	432
r979	LG1	10.605	refPDK30s1060481_6814_3201	ref	PDK30s1060481_6814	3201
r979	LG1	10.605	refPDK30s681911_41045_9109	ref	PDK30s681911_41045	9109
r979	LG1	10.605	refPDK30s1060481_6814_3201	ref	PDK30s1060481_6814	3201
r979	LG1	10.605	refPDK30s681911_41045_9100	ref	PDK30s681911_41045	9100
r979	LG1	10.605	refPDK30s681911_41045_9149	ref	PDK30s681911_41045	9149
r979	LG1	10.605	altPDK30s874171_21840_6696	alt	PDK30s874171_21840	6696
m914	LG1	11.245	malPDK30s922041_9194_4928	mal	PDK30s922041_9194	4928
m914	LG1	11.245	malPDK30s711791_19973_19046	mal	PDK30s711791_19973	19046
m914	LG1	11.245	malPDK30s658491_5976_2580	mal	PDK30s658491_5976	2580
m914	LG1	11.245	malPDK30s658491_5976_2602	mal	PDK30s658491_5976	2602
m914	LG1	11.245	malPDK30s922041_9194_4928	mal	PDK30s922041_9194	4928
m914	LG1	11.245	malPDK30s792141_18671_16080	mal	PDK30s792141_18671	16080
m914	LG1	11.245	malPDK30s922041_9194_5463	mal	PDK30s922041_9194	5463
m914	LG1	11.245	malPDK30s667311_8040_1175	mal	PDK30s667311_8040	1175
m914	LG1	11.245	malPDK30s667311_8040_1187	mal	PDK30s667311_8040	1187
m914	LG1	11.245	malPDK30s826511_5747_4571	mal	PDK30s826511_5747	4571
m914	LG1	11.245	malPDK30s922041_9194_4873	mal	PDK30s922041_9194	4873
m914	LG1	11.245	malPDK30s997901_14257_1045	mal	PDK30s997901_14257	1045
r974	LG1	11.956	refPDK30s1054411_31468_4997	ref	PDK30s1054411_31468	4997
r974	LG1	11.956	altPDK30s1186431_845_434	alt	PDK30s1186431_845	434
r974	LG1	11.956	refPDK30s1054411_31468_4997	ref	PDK30s1054411_31468	4997
r974	LG1	11.956	refPDK30s1186431_845_211	ref	PDK30s1186431_845	211
a201	LG1	12.08	altPDK30s874171_21840_6696	alt	PDK30s874171_21840	6696
a201	LG1	12.08	refPDK30s681911_41045_9109	ref	PDK30s681911_41045	9109
a201	LG1	12.08	refPDK30s1060481_6814_3201	ref	PDK30s1060481_6814	3201
a201	LG1	12.08	refPDK30s681911_41045_9100	ref	PDK30s681911_41045	9100
a201	LG1	12.08	refPDK30s681911_41045_9149	ref	PDK30s681911_41045	9149
a201	LG1	12.08	altPDK30s874171_21840_6696	alt	PDK30s874171_21840	6696
m821	LG1	12.661	malPDK30s812061_6557_5655	mal	PDK30s812061_6557	5655
m821	LG1	12.661	malPDK30s812061_6557_5303	mal	PDK30s812061_6557	5303
m821	LG1	12.661	malPDK30s812061_6557_5655	mal	PDK30s812061_6557	5655
m661	LG1	12.748	malPDK30s667311_8040_1175	mal	PDK30s667311_8040	1175
m661	LG1	12.748	malPDK30s711791_19973_19046	mal	PDK30s711791_19973	19046
m661	LG1	12.748	malPDK30s658491_5976_2580	mal	PDK30s658491_5976	2580
m661	LG1	12.748	malPDK30s658491_5976_2602	mal	PDK30s658491_5976	2602
m661	LG1	12.748	malPDK30s922041_9194_4928	mal	PDK30s922041_9194	4928
m661	LG1	12.748	malPDK30s792141_18671_16080	mal	PDK30s792141_18671	16080
m661	LG1	12.748	malPDK30s922041_9194_5463	mal	PDK30s922041_9194	5463
m661	LG1	12.748	malPDK30s667311_8040_1175	mal	PDK30s667311_8040	1175
m661	LG1	12.748	malPDK30s667311_8040_1187	mal	PDK30s667311_8040	1187
m661	LG1	12.748	malPDK30s826511_5747_4571	mal	PDK30s826511_5747	4571
m661	LG1	12.748	malPDK30s922041_9194_4873	mal	PDK30s922041_9194	4873
m661	LG1	12.748	malPDK30s997901_14257_1045	mal	PDK30s997901_14257	1045
m476	LG1	13.691	malPDK30s1013791_6025_378	mal	PDK30s1013791_6025	378
m476	LG1	13.691	malPDK30s1013791_6025_133	mal	PDK30s1013791_6025	133
m476	LG1	13.691	malPDK30s1013791_6025_378	mal	PDK30s1013791_6025	378
h418	LG1	14.197	hetPDK30s864551_818_114	het	PDK30s864551_818	114
h418	LG1	14.197	hetPDK30s864551_818_114	het	PDK30s864551_818	114
h418	LG1	14.197	hetPDK30s864551_818_175	het	PDK30s864551_818	175
h393	LG1	14.827	hetPDK30s826511_5747_1716	het	PDK30s826511_5747	1716
h393	LG1	14.827	hetPDK30s826511_5747_1721	het	PDK30s826511_5747	1721
h393	LG1	14.827	hetPDK30s826511_5747_1716	het	PDK30s826511_5747	1716
m650	LG1	14.878	malPDK30s658491_5976_2602	mal	PDK30s658491_5976	2602
m650	LG1	14.878	malPDK30s711791_19973_19046	mal	PDK30s711791_19973	19046
m650	LG1	14.878	malPDK30s658491_5976_2580	mal	PDK30s658491_5976	2580
m650	LG1	14.878	malPDK30s658491_5976_2602	mal	PDK30s658491_5976	2602
m650	LG1	14.878	malPDK30s922041_9194_4928	mal	PDK30s922041_9194	4928
m650	LG1	14.878	malPDK30s792141_18671_16080	mal	PDK30s792141_18671	16080
m650	LG1	14.878	malPDK30s922041_9194_5463	mal	PDK30s922041_9194	5463
m650	LG1	14.878	malPDK30s667311_8040_1175	mal	PDK30s667311_8040	1175
m650	LG1	14.878	malPDK30s667311_8040_1187	mal	PDK30s667311_8040	1187
m650	LG1	14.878	malPDK30s826511_5747_4571	mal	PDK30s826511_5747	4571
m650	LG1	14.878	malPDK30s922041_9194_4873	mal	PDK30s922041_9194	4873
m650	LG1	14.878	malPDK30s997901_14257_1045	mal	PDK30s997901_14257	1045
m883	LG1	17.799	malPDK30s877171_13149_5903	mal	PDK30s877171_13149	5903
m883	LG1	17.799	malPDK30s779831_24614_22953	mal	PDK30s779831_24614	22953
m883	LG1	17.799	malPDK30s779831_24614_23204	mal	PDK30s779831_24614	23204
m883	LG1	17.799	malPDK30s877171_13149_5903	mal	PDK30s877171_13149	5903
m761	LG1	19.147	malPDK30s748791_15673_9096	mal	PDK30s748791_15673	9096
m761	LG1	19.147	malPDK30s748791_15673_9090	mal	PDK30s748791_15673	9090
m761	LG1	19.147	malPDK30s748791_15673_9096	mal	PDK30s748791_15673	9096
m761	LG1	19.147	malPDK30s748791_15673_9349	mal	PDK30s748791_15673	9349
r990	LG1	20.111	refPDK30s1114081_34013_6172	ref	PDK30s1114081_34013	6172
r990	LG1	20.111	refPDK30s1114081_34013_6172	ref	PDK30s1114081_34013	6172
r990	LG1	20.111	refPDK30s1114081_34013_6173	ref	PDK30s1114081_34013	6173
a11	LG1	22.492	altPDK30s1044941_852_505	alt	PDK30s1044941_852	505
a11	LG1	22.492	altPDK30s1044941_852_505	alt	PDK30s1044941_852	505
a11	LG1	22.492	refPDK30s1044941_852_229	ref	PDK30s1044941_852	229
m910	LG1	22.526	malPDK30s916721_34310_31787	mal	PDK30s916721_34310	31787
m910	LG1	22.526	malPDK30s906831_25358_3892	mal	PDK30s906831_25358	3892
m910	LG1	22.526	malPDK30s906831_25358_3953	mal	PDK30s906831_25358	3953
m910	LG1	22.526	malPDK30s1054411_31468_17758	mal	PDK30s1054411_31468	17758
m910	LG1	22.526	malPDK30s1054411_31468_17766	mal	PDK30s1054411_31468	17766
m910	LG1	22.526	malPDK30s895701_55536_38778	mal	PDK30s895701_55536	38778
m910	LG1	22.526	malPDK30s895701_55536_38784	mal	PDK30s895701_55536	38784
m910	LG1	22.526	malPDK30s895701_55536_38785	mal	PDK30s895701_55536	38785
m910	LG1	22.526	malPDK30s895701_55536_38839	mal	PDK30s895701_55536	38839
m910	LG1	22.526	malPDK30s916721_34310_2839	mal	PDK30s916721_34310	2839
m910	LG1	22.526	malPDK30s916721_34310_2846	mal	PDK30s916721_34310	2846
m910	LG1	22.526	malPDK30s916721_34310_3180	mal	PDK30s916721_34310	3180
m910	LG1	22.526	malPDK30s916721_34310_31787	mal	PDK30s916721_34310	31787
m910	LG1	22.526	malPDK30s916721_34310_31818	mal	PDK30s916721_34310	31818
m910	LG1	22.526	malPDK30s916721_34310_31832	mal	PDK30s916721_34310	31832
m910	LG1	22.526	malPDK30s916721_34310_28171	mal	PDK30s916721_34310	28171
m910	LG1	22.526	malPDK30s1095901_13122_3361	mal	PDK30s1095901_13122	3361
m911	LG1	22.526	malPDK30s916721_34310_31818	mal	PDK30s916721_34310	31818
m911	LG1	22.526	malPDK30s906831_25358_3892	mal	PDK30s906831_25358	3892
m911	LG1	22.526	malPDK30s906831_25358_3953	mal	PDK30s906831_25358	3953
m911	LG1	22.526	malPDK30s1054411_31468_17758	mal	PDK30s1054411_31468	17758
m911	LG1	22.526	malPDK30s1054411_31468_17766	mal	PDK30s1054411_31468	17766
m911	LG1	22.526	malPDK30s895701_55536_38778	mal	PDK30s895701_55536	38778
m911	LG1	22.526	malPDK30s895701_55536_38784	mal	PDK30s895701_55536	38784
m911	LG1	22.526	malPDK30s895701_55536_38785	mal	PDK30s895701_55536	38785
m911	LG1	22.526	malPDK30s895701_55536_38839	mal	PDK30s895701_55536	38839
m911	LG1	22.526	malPDK30s916721_34310_2839	mal	PDK30s916721_34310	2839
m911	LG1	22.526	malPDK30s916721_34310_2846	mal	PDK30s916721_34310	2846
m911	LG1	22.526	malPDK30s916721_34310_3180	mal	PDK30s916721_34310	3180
m911	LG1	22.526	malPDK30s916721_34310_31787	mal	PDK30s916721_34310	31787
m911	LG1	22.526	malPDK30s916721_34310_31818	mal	PDK30s916721_34310	31818
m911	LG1	22.526	malPDK30s916721_34310_31832	mal	PDK30s916721_34310	31832
m911	LG1	22.526	malPDK30s916721_34310_28171	mal	PDK30s916721_34310	28171
m911	LG1	22.526	malPDK30s1095901_13122_3361	mal	PDK30s1095901_13122	3361
m537	LG1	23.015	malPDK30s1095901_13122_3361	mal	PDK30s1095901_13122	3361
m537	LG1	23.015	malPDK30s906831_25358_3892	mal	PDK30s906831_25358	3892
m537	LG1	23.015	malPDK30s906831_25358_3953	mal	PDK30s906831_25358	3953
m537	LG1	23.015	malPDK30s1054411_31468_17758	mal	PDK30s1054411_31468	17758
m537	LG1	23.015	malPDK30s1054411_31468_17766	mal	PDK30s1054411_31468	17766
m537	LG1	23.015	malPDK30s895701_55536_38778	mal	PDK30s895701_55536	38778
m537	LG1	23.015	malPDK30s895701_55536_38784	mal	PDK30s895701_55536	38784
m537	LG1	23.015	malPDK30s895701_55536_38785	mal	PDK30s895701_55536	38785
m537	LG1	23.015	malPDK30s895701_55536_38839	mal	PDK30s895701_55536	38839
m537	LG1	23.015	malPDK30s916721_34310_2839	mal	PDK30s916721_34310	2839
m537	LG1	23.015	malPDK30s916721_34310_2846	mal	PDK30s916721_34310	2846
m537	LG1	23.015	malPDK30s916721_34310_3180	mal	PDK30s916721_34310	3180
m537	LG1	23.015	malPDK30s916721_34310_31787	mal	PDK30s916721_34310	31787
m537	LG1	23.015	malPDK30s916721_34310_31818	mal	PDK30s916721_34310	31818
m537	LG1	23.015	malPDK30s916721_34310_31832	mal	PDK30s916721_34310	31832
m537	LG1	23.015	malPDK30s916721_34310_28171	mal	PDK30s916721_34310	28171
m537	LG1	23.015	malPDK30s1095901_13122_3361	mal	PDK30s1095901_13122	3361
m879	LG1	23.142	malPDK30s874171_21840_3693	mal	PDK30s874171_21840	3693
m879	LG1	23.142	malPDK30s874171_21840_3693	mal	PDK30s874171_21840	3693
m879	LG1	23.142	malPDK30s874171_21840_3935	mal	PDK30s874171_21840	3935
m897	LG1	24.184	malPDK30s895701_55536_51913	mal	PDK30s895701_55536	51913
m897	LG1	24.184	malPDK30s895701_55536_51637	mal	PDK30s895701_55536	51637
m897	LG1	24.184	malPDK30s895701_55536_51913	mal	PDK30s895701_55536	51913
a16	LG1	24.185	altPDK30s1064331_1320_303	alt	PDK30s1064331_1320	303
a16	LG1	24.185	altPDK30s1064331_1320_303	alt	PDK30s1064331_1320	303
a16	LG1	24.185	refPDK30s679991_41585_1168	ref	PDK30s679991_41585	1168
a16	LG1	24.185	refPDK30s679991_41585_1169	ref	PDK30s679991_41585	1169
a16	LG1	24.185	refPDK30s679991_41585_831	ref	PDK30s679991_41585	831
a16	LG1	24.185	refPDK30s679991_41585_832	ref	PDK30s679991_41585	832
m755	LG1	25.468	malPDK30s745731_17524_14374	mal	PDK30s745731_17524	14374
m755	LG1	25.468	malPDK30s745731_17524_14374	mal	PDK30s745731_17524	14374
m755	LG1	25.468	malPDK30s745731_17524_14408	mal	PDK30s745731_17524	14408
a200	LG1	26.169	altPDK30s872941_8951_4901	alt	PDK30s872941_8951	4901
a200	LG1	26.169	altPDK30s872941_8951_4901	alt	PDK30s872941_8951	4901
a200	LG1	26.169	refPDK30s767931_17340_7433	ref	PDK30s767931_17340	7433
m832	LG1	26.547	malPDK30s828021_8660_3691	mal	PDK30s828021_8660	3691
m832	LG1	26.547	malPDK30s6550985_57838_17737	mal	PDK30s6550985_57838	17737
m832	LG1	26.547	malPDK30s828021_8660_3691	mal	PDK30s828021_8660	3691
h449	LG1	27.099	hetPDK30s952961_34781_17518	het	PDK30s952961_34781	17518
h449	LG1	27.099	hetPDK30s952961_34781_17518	het	PDK30s952961_34781	17518
h449	LG1	27.099	hetPDK30s952961_34781_17753	het	PDK30s952961_34781	17753
h390	LG1	28.459	hetPDK30s824891_2064_1369	het	PDK30s824891_2064	1369
h390	LG1	28.459	hetPDK30s824891_2064_1369	het	PDK30s824891_2064	1369
h390	LG1	28.459	hetPDK30s824891_2064_1411	het	PDK30s824891_2064	1411
h445	LG1	29.14	hetPDK30s925761_17569_14585	het	PDK30s925761_17569	14585
h445	LG1	29.14	hetPDK30s719111_26537_25300	het	PDK30s719111_26537	25300
h445	LG1	29.14	hetPDK30s925761_17569_14559	het	PDK30s925761_17569	14559
h445	LG1	29.14	hetPDK30s925761_17569_14585	het	PDK30s925761_17569	14585
a108	LG1	30.219	altPDK30s707611_6691_3503	alt	PDK30s707611_6691	3503
a108	LG1	30.219	refPDK30s804471_9206_4584	ref	PDK30s804471_9206	4584
a108	LG1	30.219	altPDK30s707611_6691_3503	alt	PDK30s707611_6691	3503
a108	LG1	30.219	altPDK30s707611_6691_3797	alt	PDK30s707611_6691	3797
m475	LG1	30.232	malPDK30s1013491_47744_4881	mal	PDK30s1013491_47744	4881
m475	LG1	30.232	malPDK30s1013491_47744_4881	mal	PDK30s1013491_47744	4881
m475	LG1	30.232	malPDK30s1083491_53368_51689	mal	PDK30s1083491_53368	51689
m475	LG1	30.232	malPDK30s719111_26537_25291	mal	PDK30s719111_26537	25291
m547	LG1	30.737	malPDK30s1114081_34013_6319	mal	PDK30s1114081_34013	6319
m547	LG1	30.737	malPDK30s898721_17339_10773	mal	PDK30s898721_17339	10773
m547	LG1	30.737	malPDK30s898721_17339_11421	mal	PDK30s898721_17339	11421
m547	LG1	30.737	malPDK30s1114081_34013_6319	mal	PDK30s1114081_34013	6319
m547	LG1	30.737	malPDK30s1165911_56514_3288	mal	PDK30s1165911_56514	3288
m547	LG1	30.737	malPDK30s1114081_34013_15251	mal	PDK30s1114081_34013	15251
r1021	LG1	30.914	refPDK30s654701_47389_13076	ref	PDK30s654701_47389	13076
r1021	LG1	30.914	altPDK30s806301_3122_96	alt	PDK30s806301_3122	96
r1021	LG1	30.914	refPDK30s654701_47389_13076	ref	PDK30s654701_47389	13076
m546	LG1	31.433	malPDK30s1114081_34013_15251	mal	PDK30s1114081_34013	15251
m546	LG1	31.433	malPDK30s898721_17339_10773	mal	PDK30s898721_17339	10773
m546	LG1	31.433	malPDK30s898721_17339_11421	mal	PDK30s898721_17339	11421
m546	LG1	31.433	malPDK30s1114081_34013_6319	mal	PDK30s1114081_34013	6319
m546	LG1	31.433	malPDK30s1165911_56514_3288	mal	PDK30s1165911_56514	3288
m546	LG1	31.433	malPDK30s1114081_34013_15251	mal	PDK30s1114081_34013	15251
r1129	LG1	31.802	refPDK30s846341_6472_1044	ref	PDK30s846341_6472	1044
r1129	LG1	31.802	refPDK30s846341_6472_1039	ref	PDK30s846341_6472	1039
r1129	LG1	31.802	refPDK30s846341_6472_1044	ref	PDK30s846341_6472	1044
r1129	LG1	31.802	refPDK30s846341_6472_1046	ref	PDK30s846341_6472	1046
r1129	LG1	31.802	refPDK30s846341_6472_1085	ref	PDK30s846341_6472	1085
m593	LG1	32.182	malPDK30s1165911_56514_3288	mal	PDK30s1165911_56514	3288
m593	LG1	32.182	malPDK30s898721_17339_10773	mal	PDK30s898721_17339	10773
m593	LG1	32.182	malPDK30s898721_17339_11421	mal	PDK30s898721_17339	11421
m593	LG1	32.182	malPDK30s1114081_34013_6319	mal	PDK30s1114081_34013	6319
m593	LG1	32.182	malPDK30s1165911_56514_3288	mal	PDK30s1165911_56514	3288
m593	LG1	32.182	malPDK30s1114081_34013_15251	mal	PDK30s1114081_34013	15251
m839	LG1	32.702	malPDK30s831751_25965_5586	mal	PDK30s831751_25965	5586
m839	LG1	32.702	malPDK30s881331_3242_511	mal	PDK30s881331_3242	511
m839	LG1	32.702	malPDK30s831751_25965_5586	mal	PDK30s831751_25965	5586
m582	LG1	33.662	malPDK30s1153081_28257_7660	mal	PDK30s1153081_28257	7660
m582	LG1	33.662	malPDK30s1153081_28257_7660	mal	PDK30s1153081_28257	7660
m582	LG1	33.662	malPDK30s1153081_28257_7738	mal	PDK30s1153081_28257	7738
m582	LG1	33.662	malPDK30s804471_9206_4426	mal	PDK30s804471_9206	4426
a56	LG1	34.528	altPDK30s1198431_6086_3391	alt	PDK30s1198431_6086	3391
a56	LG1	34.528	altPDK30s1198431_6086_3391	alt	PDK30s1198431_6086	3391
a56	LG1	34.528	altPDK30s1198431_6086_3392	alt	PDK30s1198431_6086	3392
a56	LG1	34.528	refPDK30s1198431_6086_3682	ref	PDK30s1198431_6086	3682
h409	LG1	35.158	hetPDK30s846341_6472_1300	het	PDK30s846341_6472	1300
h409	LG1	35.158	hetPDK30s804471_9206_4599	het	PDK30s804471_9206	4599
h409	LG1	35.158	hetPDK30s846341_6472_1300	het	PDK30s846341_6472	1300
h409	LG1	35.158	hetPDK30s846341_6472_1301	het	PDK30s846341_6472	1301
a198	LG1	36.652	altPDK30s871301_17546_297	alt	PDK30s871301_17546	297
a198	LG1	36.652	refPDK30s680481_13582_5291	ref	PDK30s680481_13582	5291
a198	LG1	36.652	refPDK30s680481_13582_5352	ref	PDK30s680481_13582	5352
a198	LG1	36.652	refPDK30s680481_13582_5619	ref	PDK30s680481_13582	5619
a198	LG1	36.652	refPDK30s993581_24715_17806	ref	PDK30s993581_24715	17806
a198	LG1	36.652	altPDK30s871301_17546_292	alt	PDK30s871301_17546	292
a198	LG1	36.652	altPDK30s871301_17546_297	alt	PDK30s871301_17546	297
a198	LG1	36.652	altPDK30s871301_17546_4645	alt	PDK30s871301_17546	4645
a198	LG1	36.652	refPDK30s1099131_24699_9998	ref	PDK30s1099131_24699	9998
a31	LG1	37.079	altPDK30s1099131_24699_9820	alt	PDK30s1099131_24699	9820
a31	LG1	37.079	altPDK30s993581_24715_18141	alt	PDK30s993581_24715	18141
a31	LG1	37.079	altPDK30s1099131_24699_9820	alt	PDK30s1099131_24699	9820
a31	LG1	37.079	altPDK30s1099131_24699_9830	alt	PDK30s1099131_24699	9830
a31	LG1	37.079	altPDK30s993331_24710_3660	alt	PDK30s993331_24710	3660
a31	LG1	37.079	refPDK30s1088361_2120_757	ref	PDK30s1088361_2120	757
h275	LG1	37.376	hetPDK30s1138021_9733_8658	het	PDK30s1138021_9733	8658
h275	LG1	37.376	hetPDK30s1138021_9733_8658	het	PDK30s1138021_9733	8658
h275	LG1	37.376	hetPDK30s993581_24715_22198	het	PDK30s993581_24715	22198
r977	LG1	38.243	refPDK30s1058491_26633_13481	ref	PDK30s1058491_26633	13481
r977	LG1	38.243	altPDK30s1074401_510_347	alt	PDK30s1074401_510	347
r977	LG1	38.243	refPDK30s1058491_26633_13481	ref	PDK30s1058491_26633	13481
r1077	LG1	38.685	refPDK30s740041_23883_6522	ref	PDK30s740041_23883	6522
r1077	LG1	38.685	altPDK30s740041_23883_6304	alt	PDK30s740041_23883	6304
r1077	LG1	38.685	refPDK30s740041_23883_6522	ref	PDK30s740041_23883	6522
h365	LG1	39.173	hetPDK30s754521_6909_3080	het	PDK30s754521_6909	3080
h365	LG1	39.173	hetPDK30s720971_27399_19076	het	PDK30s720971_27399	19076
h365	LG1	39.173	hetPDK30s754521_6909_3080	het	PDK30s754521_6909	3080
h365	LG1	39.173	hetPDK30s754521_6909_3124	het	PDK30s754521_6909	3124
h365	LG1	39.173	hetPDK30s754521_6909_3197	het	PDK30s754521_6909	3197
h365	LG1	39.173	hetPDK30s754521_6909_3442	het	PDK30s754521_6909	3442
a221	LG1	39.174	altPDK30s920631_25653_8396	alt	PDK30s920631_25653	8396
a221	LG1	39.174	refPDK30s920631_25653_8171	ref	PDK30s920631_25653	8171
a221	LG1	39.174	refPDK30s920631_25653_8242	ref	PDK30s920631_25653	8242
a221	LG1	39.174	altPDK30s920631_25653_8396	alt	PDK30s920631_25653	8396
r1003	LG1	40.434	refPDK30s1140701_29846_15904	ref	PDK30s1140701_29846	15904
r1003	LG1	40.434	altPDK30s882441_13819_4326	alt	PDK30s882441_13819	4326
r1003	LG1	40.434	altPDK30s1140701_29846_16161	alt	PDK30s1140701_29846	16161
r1003	LG1	40.434	refPDK30s1140701_29846_15904	ref	PDK30s1140701_29846	15904
r1003	LG1	40.434	refPDK30s684071_15857_14015	ref	PDK30s684071_15857	14015
r1003	LG1	40.434	refPDK30s882441_13819_4399	ref	PDK30s882441_13819	4399
r1003	LG1	40.434	altPDK30s927581_4782_133	alt	PDK30s927581_4782	133
m614	LG1	40.719	malPDK30s1196921_74730_50822	mal	PDK30s1196921_74730	50822
m614	LG1	40.719	malPDK30s959351_36985_36546	mal	PDK30s959351_36985	36546
m614	LG1	40.719	malPDK30s1196921_74730_50592	mal	PDK30s1196921_74730	50592
m614	LG1	40.719	malPDK30s1196921_74730_50822	mal	PDK30s1196921_74730	50822
h265	LG1	41.397	hetPDK30s1099131_24699_9745	het	PDK30s1099131_24699	9745
h265	LG1	41.397	hetPDK30s707121_20904_19486	het	PDK30s707121_20904	19486
h265	LG1	41.397	hetPDK30s1099131_24699_9745	het	PDK30s1099131_24699	9745
h265	LG1	41.397	hetPDK30s1099131_24699_9766	het	PDK30s1099131_24699	9766
h265	LG1	41.397	hetPDK30s1099131_24699_9767	het	PDK30s1099131_24699	9767
h265	LG1	41.397	hetPDK30s1099131_24699_9781	het	PDK30s1099131_24699	9781
h267	LG1	42.473	hetPDK30s1106471_46337_20249	het	PDK30s1106471_46337	20249
h267	LG1	42.473	hetPDK30s1106471_46337_20249	het	PDK30s1106471_46337	20249
h267	LG1	42.473	hetPDK30s1106471_46337_20256	het	PDK30s1106471_46337	20256
a170	LG1	42.719	altPDK30s809982_2497_1065	alt	PDK30s809982_2497	1065
a170	LG1	42.719	refPDK30s1132821_5790_3767	ref	PDK30s1132821_5790	3767
a170	LG1	42.719	altPDK30s809982_2497_1065	alt	PDK30s809982_2497	1065
a170	LG1	42.719	altPDK30s809982_2497_1371	alt	PDK30s809982_2497	1371
m837	LG1	43.421	malPDK30s831001_31426_14519	mal	PDK30s831001_31426	14519
m837	LG1	43.421	malPDK30s831001_31426_8807	mal	PDK30s831001_31426	8807
m837	LG1	43.421	malPDK30s831001_31426_9034	mal	PDK30s831001_31426	9034
m837	LG1	43.421	malPDK30s831001_31426_17450	mal	PDK30s831001_31426	17450
m837	LG1	43.421	malPDK30s831001_31426_17402	mal	PDK30s831001_31426	17402
m837	LG1	43.421	malPDK30s831001_31426_17786	mal	PDK30s831001_31426	17786
m837	LG1	43.421	malPDK30s831001_31426_14519	mal	PDK30s831001_31426	14519
m837	LG1	43.421	malPDK30s831001_31426_14561	mal	PDK30s831001_31426	14561
m837	LG1	43.421	malPDK30s831001_31426_14834	mal	PDK30s831001_31426	14834
m837	LG1	43.421	malPDK30s831001_31426_14881	mal	PDK30s831001_31426	14881
m837	LG1	43.421	malPDK30s831001_31426_14896	mal	PDK30s831001_31426	14896
m837	LG1	43.421	malPDK30s831001_31426_18042	mal	PDK30s831001_31426	18042
m837	LG1	43.421	malPDK30s831001_31426_18363	mal	PDK30s831001_31426	18363
m837	LG1	43.421	malPDK30s831001_31426_6682	mal	PDK30s831001_31426	6682
m837	LG1	43.421	malPDK30s831001_31426_6703	mal	PDK30s831001_31426	6703
m837	LG1	43.421	malPDK30s843751_21139_11435	mal	PDK30s843751_21139	11435
m570	LG1	43.421	malPDK30s1138711_21168_5966	mal	PDK30s1138711_21168	5966
m570	LG1	43.421	malPDK30s986861_55712_23643	mal	PDK30s986861_55712	23643
m570	LG1	43.421	malPDK30s1014041_10973_7704	mal	PDK30s1014041_10973	7704
m570	LG1	43.421	malPDK30s1138711_21168_5966	mal	PDK30s1138711_21168	5966
m570	LG1	43.421	malPDK30s1138711_21168_6027	mal	PDK30s1138711_21168	6027
m570	LG1	43.421	malPDK30s674801_68465_11470	mal	PDK30s674801_68465	11470
m570	LG1	43.421	malPDK30s674801_68465_47361	mal	PDK30s674801_68465	47361
m570	LG1	43.421	malPDK30s702461_10726_2520	mal	PDK30s702461_10726	2520
m570	LG1	43.421	malPDK30s714041_10692_9195	mal	PDK30s714041_10692	9195
m570	LG1	43.421	malPDK30s817811_51968_45843	mal	PDK30s817811_51968	45843
m570	LG1	43.421	malPDK30s877611_23620_10663	mal	PDK30s877611_23620	10663
m570	LG1	43.421	malPDK30s877611_23620_10727	mal	PDK30s877611_23620	10727
m570	LG1	43.421	malPDK30s877611_23620_10728	mal	PDK30s877611_23620	10728
m570	LG1	43.421	malPDK30s877611_23620_7452	mal	PDK30s877611_23620	7452
m570	LG1	43.421	malPDK30s877611_23620_7464	mal	PDK30s877611_23620	7464
m570	LG1	43.421	malPDK30s877611_23620_7475	mal	PDK30s877611_23620	7475
m570	LG1	43.421	malPDK30s877611_23620_7722	mal	PDK30s877611_23620	7722
m570	LG1	43.421	malPDK30s950191_29567_26075	mal	PDK30s950191_29567	26075
m570	LG1	43.421	malPDK30s950191_29567_26098	mal	PDK30s950191_29567	26098
m570	LG1	43.421	malPDK30s950191_29567_26326	mal	PDK30s950191_29567	26326
m570	LG1	43.421	malPDK30s950191_29567_26329	mal	PDK30s950191_29567	26329
m570	LG1	43.421	malPDK30s950191_29567_28614	mal	PDK30s950191_29567	28614
m570	LG1	43.421	malPDK30s950191_29567_28617	mal	PDK30s950191_29567	28617
m570	LG1	43.421	malPDK30s950191_29567_28864	mal	PDK30s950191_29567	28864
m570	LG1	43.421	malPDK30s950191_29567_28899	mal	PDK30s950191_29567	28899
m936	LG1	43.429	malPDK30s950191_29567_20614	mal	PDK30s950191_29567	20614
m936	LG1	43.429	malPDK30s950191_29567_20614	mal	PDK30s950191_29567	20614
m936	LG1	43.429	malPDK30s1006241_28498_16090	mal	PDK30s1006241_28498	16090
m936	LG1	43.429	malPDK30s1168041_20509_16552	mal	PDK30s1168041_20509	16552
m695	LG1	43.635	malPDK30s685451_15356_1041	mal	PDK30s685451_15356	1041
m695	LG1	43.635	malPDK30s711901_11363_4239	mal	PDK30s711901_11363	4239
m695	LG1	43.635	malPDK30s1196921_74730_36082	mal	PDK30s1196921_74730	36082
m695	LG1	43.635	malPDK30s1196921_74730_36126	mal	PDK30s1196921_74730	36126
m695	LG1	43.635	malPDK30s1196921_74730_36296	mal	PDK30s1196921_74730	36296
m695	LG1	43.635	malPDK30s685451_15356_1003	mal	PDK30s685451_15356	1003
m695	LG1	43.635	malPDK30s685451_15356_1041	mal	PDK30s685451_15356	1041
m695	LG1	43.635	malPDK30s685451_15356_1055	mal	PDK30s685451_15356	1055
m695	LG1	43.635	malPDK30s685451_15356_1063	mal	PDK30s685451_15356	1063
m695	LG1	43.635	malPDK30s1114331_13869_2530	mal	PDK30s1114331_13869	2530
m695	LG1	43.635	malPDK30s1121471_22069_12065	mal	PDK30s1121471_22069	12065
m695	LG1	43.635	malPDK30s1171041_103326_25221	mal	PDK30s1171041_103326	25221
m695	LG1	43.635	malPDK30s655092_49525_35623	mal	PDK30s655092_49525	35623
m695	LG1	43.635	malPDK30s927581_4782_387	mal	PDK30s927581_4782	387
m695	LG1	43.635	malPDK30s986861_55712_11262	mal	PDK30s986861_55712	11262
m695	LG1	43.635	malPDK30s722421_1580_342	mal	PDK30s722421_1580	342
h309	LG1	43.861	hetPDK30s669211_48472_6724	het	PDK30s669211_48472	6724
h309	LG1	43.861	hetPDK30s669211_48472_6724	het	PDK30s669211_48472	6724
h309	LG1	43.861	hetPDK30s669211_48472_6725	het	PDK30s669211_48472	6725
h309	LG1	43.861	hetPDK30s669211_48472_6726	het	PDK30s669211_48472	6726
m833	LG1	44.926	malPDK30s828361_28801_2767	mal	PDK30s828361_28801	2767
m833	LG1	44.926	malPDK30s658281_109397_62159	mal	PDK30s658281_109397	62159
m833	LG1	44.926	malPDK30s867951_23844_14857	mal	PDK30s867951_23844	14857
m833	LG1	44.926	malPDK30s658281_109397_89139	mal	PDK30s658281_109397	89139
m833	LG1	44.926	malPDK30s658281_109397_89355	mal	PDK30s658281_109397	89355
m833	LG1	44.926	malPDK30s658281_109397_89412	mal	PDK30s658281_109397	89412
m833	LG1	44.926	malPDK30s658281_109397_42065	mal	PDK30s658281_109397	42065
m833	LG1	44.926	malPDK30s658281_109397_54730	mal	PDK30s658281_109397	54730
m833	LG1	44.926	malPDK30s828361_28801_2767	mal	PDK30s828361_28801	2767
h277	LG1	45.026	hetPDK30s1142011_572_198	het	PDK30s1142011_572	198
h277	LG1	45.026	hetPDK30s1142011_572_198	het	PDK30s1142011_572	198
h277	LG1	45.026	hetPDK30s1142011_572_205	het	PDK30s1142011_572	205
h246	LG1	45.592	hetPDK30s1014041_10973_1926	het	PDK30s1014041_10973	1926
h246	LG1	45.592	hetPDK30s950191_29567_28851	het	PDK30s950191_29567	28851
h246	LG1	45.592	hetPDK30s1014041_10973_1926	het	PDK30s1014041_10973	1926
h426	LG1	46.745	hetPDK30s882181_35316_30730	het	PDK30s882181_35316	30730
h426	LG1	46.745	hetPDK30s1004781_11460_4481	het	PDK30s1004781_11460	4481
h426	LG1	46.745	hetPDK30s882181_35316_30730	het	PDK30s882181_35316	30730
a58	LG1	47.275	altPDK30s1205891_32050_11210	alt	PDK30s1205891_32050	11210
a58	LG1	47.275	refPDK30s1205891_32050_10997	ref	PDK30s1205891_32050	10997
a58	LG1	47.275	altPDK30s1205891_32050_11215	alt	PDK30s1205891_32050	11215
a58	LG1	47.275	altPDK30s1205891_32050_11210	alt	PDK30s1205891_32050	11210
a58	LG1	47.275	refPDK30s950191_29567_28635	ref	PDK30s950191_29567	28635
h255	LG1	48.248	hetPDK30s1052101_12776_11008	het	PDK30s1052101_12776	11008
h255	LG1	48.248	hetPDK30s1052101_12776_11004	het	PDK30s1052101_12776	11004
h255	LG1	48.248	hetPDK30s1052101_12776_11008	het	PDK30s1052101_12776	11008
a53	LG1	48.666	altPDK30s1192291_8012_5896	alt	PDK30s1192291_8012	5896
a53	LG1	48.666	altPDK30s1192291_8012_5896	alt	PDK30s1192291_8012	5896
a53	LG1	48.666	altPDK30s1192291_8012_5901	alt	PDK30s1192291_8012	5901
a53	LG1	48.666	altPDK30s1192291_8012_5902	alt	PDK30s1192291_8012	5902
a53	LG1	48.666	altPDK30s1192291_8012_5926	alt	PDK30s1192291_8012	5926
a53	LG1	48.666	refPDK30s1192291_8012_6171	ref	PDK30s1192291_8012	6171
a53	LG1	48.666	refPDK30s1192291_8012_6206	ref	PDK30s1192291_8012	6206
r984	LG1	49.711	refPDK30s1092181_33904_14961	ref	PDK30s1092181_33904	14961
r984	LG1	49.711	altPDK30s1168041_20509_16515	alt	PDK30s1168041_20509	16515
r984	LG1	49.711	altPDK30s1168041_20509_16517	alt	PDK30s1168041_20509	16517
r984	LG1	49.711	altPDK30s1168041_20509_16518	alt	PDK30s1168041_20509	16518
r984	LG1	49.711	refPDK30s1092181_33904_14961	ref	PDK30s1092181_33904	14961
m660	LG1	49.828	malPDK30s665951_44601_28235	mal	PDK30s665951_44601	28235
m660	LG1	49.828	malPDK30s665951_44601_28235	mal	PDK30s665951_44601	28235
m660	LG1	49.828	malPDK30s695651_40519_9167	mal	PDK30s695651_40519	9167
m660	LG1	49.828	malPDK30s730811_62298_45898	mal	PDK30s730811_62298	45898
m660	LG1	49.828	malPDK30s889511_21716_3520	mal	PDK30s889511_21716	3520
m660	LG1	49.828	malPDK30s889511_21716_3579	mal	PDK30s889511_21716	3579
m816	LG1	49.89	malPDK30s808171_60559_5395	mal	PDK30s808171_60559	5395
m816	LG1	49.89	malPDK30s808171_60559_5369	mal	PDK30s808171_60559	5369
m816	LG1	49.89	malPDK30s808171_60559_5395	mal	PDK30s808171_60559	5395
r1186	LG1	49.968	refPDK30s998451_13611_654	ref	PDK30s998451_13611	654
r1186	LG1	49.968	refPDK30s674801_68465_5880	ref	PDK30s674801_68465	5880
r1186	LG1	49.968	refPDK30s1004781_11460_4225	ref	PDK30s1004781_11460	4225
r1186	LG1	49.968	refPDK30s998451_13611_654	ref	PDK30s998451_13611	654
m817	LG1	50.487	malPDK30s808171_60559_5622	mal	PDK30s808171_60559	5622
m817	LG1	50.487	malPDK30s808171_60559_5616	mal	PDK30s808171_60559	5616
m817	LG1	50.487	malPDK30s808171_60559_5618	mal	PDK30s808171_60559	5618
m817	LG1	50.487	malPDK30s808171_60559_5622	mal	PDK30s808171_60559	5622
m842	LG1	50.818	malPDK30s837011_84419_22457	mal	PDK30s837011_84419	22457
m842	LG1	50.818	malPDK30s837011_84419_19321	mal	PDK30s837011_84419	19321
m842	LG1	50.818	malPDK30s837011_84419_22457	mal	PDK30s837011_84419	22457
m941	LG1	52.296	malPDK30s960021_9736_1589	mal	PDK30s960021_9736	1589
m941	LG1	52.296	malPDK30s974241_55802_3055	mal	PDK30s974241_55802	3055
m941	LG1	52.296	malPDK30s974241_55802_7650	mal	PDK30s974241_55802	7650
m941	LG1	52.296	malPDK30s960021_9736_1589	mal	PDK30s960021_9736	1589
r1179	LG1	53.12	refPDK30s973531_1440_955	ref	PDK30s973531_1440	955
r1179	LG1	53.12	refPDK30s973531_1440_939	ref	PDK30s973531_1440	939
r1179	LG1	53.12	refPDK30s973531_1440_955	ref	PDK30s973531_1440	955
r1170	LG1	53.94	refPDK30s950191_29567_28635	ref	PDK30s950191_29567	28635
r1170	LG1	53.94	refPDK30s1205891_32050_10997	ref	PDK30s1205891_32050	10997
r1170	LG1	53.94	altPDK30s1205891_32050_11215	alt	PDK30s1205891_32050	11215
r1170	LG1	53.94	altPDK30s1205891_32050_11210	alt	PDK30s1205891_32050	11210
r1170	LG1	53.94	refPDK30s950191_29567_28635	ref	PDK30s950191_29567	28635
a148	LG1	55.182	altPDK30s779311_31769_8085	alt	PDK30s779311_31769	8085
a148	LG1	55.182	altPDK30s779311_31769_8085	alt	PDK30s779311_31769	8085
a148	LG1	55.182	altPDK30s779311_31769_8087	alt	PDK30s779311_31769	8087
a148	LG1	55.182	altPDK30s882821_78221_1991	alt	PDK30s882821_78221	1991
a148	LG1	55.182	altPDK30s882821_78221_60539	alt	PDK30s882821_78221	60539
a148	LG1	55.182	altPDK30s882821_78221_60540	alt	PDK30s882821_78221	60540
a148	LG1	55.182	refPDK30s882821_78221_25564	ref	PDK30s882821_78221	25564
m813	LG1	55.596	malPDK30s800131_7255_3942	mal	PDK30s800131_7255	3942
m813	LG1	55.596	malPDK30s800131_7255_3709	mal	PDK30s800131_7255	3709
m813	LG1	55.596	malPDK30s800131_7255_3942	mal	PDK30s800131_7255	3942
m813	LG1	55.596	malPDK30s882821_78221_68819	mal	PDK30s882821_78221	68819
m700	LG1	55.685	malPDK30s688271_13841_8394	mal	PDK30s688271_13841	8394
m700	LG1	55.685	malPDK30s688271_13841_8394	mal	PDK30s688271_13841	8394
m700	LG1	55.685	malPDK30s1176251_34632_24789	mal	PDK30s1176251_34632	24789
m700	LG1	55.685	malPDK30s1176251_34632_24798	mal	PDK30s1176251_34632	24798
m700	LG1	55.685	malPDK30s869251_14384_11795	mal	PDK30s869251_14384	11795
m700	LG1	55.685	malPDK30s869251_14384_11817	mal	PDK30s869251_14384	11817
m700	LG1	55.685	malPDK30s869251_14384_4757	mal	PDK30s869251_14384	4757
m700	LG1	55.685	malPDK30s942591_13258_6251	mal	PDK30s942591_13258	6251
m707	LG1	55.757	malPDK30s693621_11037_4239	mal	PDK30s693621_11037	4239
m707	LG1	55.757	malPDK30s693621_11037_4239	mal	PDK30s693621_11037	4239
m707	LG1	55.757	malPDK30s693621_11037_4247	mal	PDK30s693621_11037	4247
m707	LG1	55.757	malPDK30s724681_23182_11425	mal	PDK30s724681_23182	11425
m707	LG1	55.757	malPDK30s724681_23182_11437	mal	PDK30s724681_23182	11437
m707	LG1	55.757	malPDK30s771671_14990_9607	mal	PDK30s771671_14990	9607
m707	LG1	55.757	malPDK30s813141_10554_6781	mal	PDK30s813141_10554	6781
m707	LG1	55.757	malPDK30s872331_29305_11564	mal	PDK30s872331_29305	11564
m707	LG1	55.757	malPDK30s872331_29305_11565	mal	PDK30s872331_29305	11565
m707	LG1	55.757	malPDK30s881011_34190_17551	mal	PDK30s881011_34190	17551
m874	LG1	56.038	malPDK30s872331_29305_11889	mal	PDK30s872331_29305	11889
m874	LG1	56.038	malPDK30s693621_11037_4252	mal	PDK30s693621_11037	4252
m874	LG1	56.038	malPDK30s872331_29305_11889	mal	PDK30s872331_29305	11889
a50	LG1	57.439	altPDK30s1176251_34632_9834	alt	PDK30s1176251_34632	9834
a50	LG1	57.439	altPDK30s1176251_34632_9834	alt	PDK30s1176251_34632	9834
a50	LG1	57.439	altPDK30s1176251_34632_9853	alt	PDK30s1176251_34632	9853
a50	LG1	57.439	altPDK30s693621_11037_4496	alt	PDK30s693621_11037	4496
a50	LG1	57.439	altPDK30s693621_11037_4497	alt	PDK30s693621_11037	4497
a50	LG1	57.439	refPDK30s1176251_34632_7519	ref	PDK30s1176251_34632	7519
r1169	LG1	58.495	refPDK30s942591_13258_6594	ref	PDK30s942591_13258	6594
r1169	LG1	58.495	altPDK30s732611_15305_6745	alt	PDK30s732611_15305	6745
r1169	LG1	58.495	refPDK30s6550942_54619_14746	ref	PDK30s6550942_54619	14746
r1169	LG1	58.495	refPDK30s942591_13258_6594	ref	PDK30s942591_13258	6594
a20	LG1	58.98	altPDK30s1076631_9454_2727	alt	PDK30s1076631_9454	2727
a20	LG1	58.98	refPDK30s771671_14990_2489	ref	PDK30s771671_14990	2489
a20	LG1	58.98	altPDK30s1076631_9454_2727	alt	PDK30s1076631_9454	2727
a20	LG1	58.98	refPDK30s1176251_34632_25034	ref	PDK30s1176251_34632	25034
h274	LG1	60.023	hetPDK30s1133891_50907_4141	het	PDK30s1133891_50907	4141
h274	LG1	60.023	hetPDK30s1133891_50907_4111	het	PDK30s1133891_50907	4111
h274	LG1	60.023	hetPDK30s1133891_50907_4141	het	PDK30s1133891_50907	4141
m598	LG1	61.606	malPDK30s1173071_31589_14738	mal	PDK30s1173071_31589	14738
m598	LG1	61.606	malPDK30s1173071_31589_15016	mal	PDK30s1173071_31589	15016
m598	LG1	61.606	malPDK30s1173071_31589_14738	mal	PDK30s1173071_31589	14738
m565	LG1	61.836	malPDK30s1133891_50907_20418	mal	PDK30s1133891_50907	20418
m565	LG1	61.836	malPDK30s1133891_50907_39463	mal	PDK30s1133891_50907	39463
m565	LG1	61.836	malPDK30s1133891_50907_12249	mal	PDK30s1133891_50907	12249
m565	LG1	61.836	malPDK30s1133891_50907_20418	mal	PDK30s1133891_50907	20418
m565	LG1	61.836	malPDK30s901041_18518_10840	mal	PDK30s901041_18518	10840
m564	LG1	62.022	malPDK30s1133891_50907_19135	mal	PDK30s1133891_50907	19135
m564	LG1	62.022	malPDK30s1133891_50907_19119	mal	PDK30s1133891_50907	19119
m564	LG1	62.022	malPDK30s1133891_50907_19135	mal	PDK30s1133891_50907	19135
m564	LG1	62.022	malPDK30s1133891_50907_19338	mal	PDK30s1133891_50907	19338
m564	LG1	62.022	malPDK30s1133891_50907_19349	mal	PDK30s1133891_50907	19349
m564	LG1	62.022	malPDK30s1133891_50907_19107	mal	PDK30s1133891_50907	19107
m564	LG1	62.022	malPDK30s1133891_50907_19136	mal	PDK30s1133891_50907	19136
m599	LG1	62.681	malPDK30s1173071_31589_14861	mal	PDK30s1173071_31589	14861
m599	LG1	62.681	malPDK30s1173071_31589_14861	mal	PDK30s1173071_31589	14861
m599	LG1	62.681	malPDK30s1173071_31589_14990	mal	PDK30s1173071_31589	14990
m798	LG1	65.889	malPDK30s776781_102094_72499	mal	PDK30s776781_102094	72499
m798	LG1	65.889	malPDK30s776781_102094_72499	mal	PDK30s776781_102094	72499
m798	LG1	65.889	malPDK30s776781_102094_72523	mal	PDK30s776781_102094	72523
m798	LG1	65.889	malPDK30s776781_102094_72742	mal	PDK30s776781_102094	72742
m798	LG1	65.889	malPDK30s776781_102094_72745	mal	PDK30s776781_102094	72745
m799	LG1	65.922	malPDK30s776781_102094_81581	mal	PDK30s776781_102094	81581
m799	LG1	65.922	malPDK30s776781_102094_81581	mal	PDK30s776781_102094	81581
m799	LG1	65.922	malPDK30s776781_102094_81621	mal	PDK30s776781_102094	81621
m799	LG1	65.922	malPDK30s776781_102094_81939	mal	PDK30s776781_102094	81939
a185	LG1	66.701	altPDK30s847961_4185_1810	alt	PDK30s847961_4185	1810
a185	LG1	66.701	altPDK30s847961_4185_1810	alt	PDK30s847961_4185	1810
a185	LG1	66.701	altPDK30s847961_4185_1814	alt	PDK30s847961_4185	1814
r1164	LG1	68.07	refPDK30s921481_7336_4635	ref	PDK30s921481_7336	4635
r1164	LG1	68.07	altPDK30s863071_51133_23097	alt	PDK30s863071_51133	23097
r1164	LG1	68.07	refPDK30s683441_8319_4148	ref	PDK30s683441_8319	4148
r1164	LG1	68.07	refPDK30s921481_7336_4596	ref	PDK30s921481_7336	4596
r1164	LG1	68.07	refPDK30s965421_18964_11748	ref	PDK30s965421_18964	11748
r1164	LG1	68.07	refPDK30s921481_7336_4635	ref	PDK30s921481_7336	4635
r1036	LG1	68.654	refPDK30s661101_8154_4318	ref	PDK30s661101_8154	4318
r1036	LG1	68.654	refPDK30s661101_8154_4308	ref	PDK30s661101_8154	4308
r1036	LG1	68.654	refPDK30s661101_8154_4318	ref	PDK30s661101_8154	4318
r1036	LG1	68.654	refPDK30s661101_8154_4346	ref	PDK30s661101_8154	4346
r1036	LG1	68.654	refPDK30s707661_411953_399957	ref	PDK30s707661_411953	399957
h400	LG1	70.157	hetPDK30s832281_41290_40613	het	PDK30s832281_41290	40613
h400	LG1	70.157	hetPDK30s832281_41290_40408	het	PDK30s832281_41290	40408
h400	LG1	70.157	hetPDK30s832281_41290_40436	het	PDK30s832281_41290	40436
h400	LG1	70.157	hetPDK30s832281_41290_40439	het	PDK30s832281_41290	40439
h400	LG1	70.157	hetPDK30s832281_41290_40600	het	PDK30s832281_41290	40600
h400	LG1	70.157	hetPDK30s832281_41290_40625	het	PDK30s832281_41290	40625
h400	LG1	70.157	hetPDK30s832281_41290_40613	het	PDK30s832281_41290	40613
h399	LG1	72.369	hetPDK30s832281_41290_40114	het	PDK30s832281_41290	40114
h399	LG1	72.369	hetPDK30s832281_41290_40283	het	PDK30s832281_41290	40283
h399	LG1	72.369	hetPDK30s832281_41290_40053	het	PDK30s832281_41290	40053
h399	LG1	72.369	hetPDK30s832281_41290_40114	het	PDK30s832281_41290	40114
h399	LG1	72.369	hetPDK30s832281_41290_40335	het	PDK30s832281_41290	40335
h347	LG1	72.753	hetPDK30s732061_36649_339	het	PDK30s732061_36649	339
h347	LG1	72.753	hetPDK30s732061_36649_22149	het	PDK30s732061_36649	22149
h347	LG1	72.753	hetPDK30s784881_26066_10572	het	PDK30s784881_26066	10572
h347	LG1	72.753	hetPDK30s732061_36649_339	het	PDK30s732061_36649	339
m841	LG1	74.565	malPDK30s833141_69251_33092	mal	PDK30s833141_69251	33092
m841	LG1	74.565	malPDK30s888161_58541_35590	mal	PDK30s888161_58541	35590
m841	LG1	74.565	malPDK30s833141_69251_33092	mal	PDK30s833141_69251	33092
m841	LG1	74.565	malPDK30s888161_58541_35781	mal	PDK30s888161_58541	35781
m841	LG1	74.565	malPDK30s888161_58541_35791	mal	PDK30s888161_58541	35791
m841	LG1	74.565	malPDK30s888161_58541_35796	mal	PDK30s888161_58541	35796
m531	LG1	75.822	malPDK30s1086731_110744_85137	mal	PDK30s1086731_110744	85137
m531	LG1	75.822	malPDK30s1086731_110744_85137	mal	PDK30s1086731_110744	85137
m531	LG1	75.822	malPDK30s883591_43342_28333	mal	PDK30s883591_43342	28333
m530	LG1	75.84	malPDK30s1086731_110744_77197	mal	PDK30s1086731_110744	77197
m530	LG1	75.84	malPDK30s1086731_110744_54606	mal	PDK30s1086731_110744	54606
m530	LG1	75.84	malPDK30s1086731_110744_54611	mal	PDK30s1086731_110744	54611
m530	LG1	75.84	malPDK30s1160881_25091_13662	mal	PDK30s1160881_25091	13662
m530	LG1	75.84	malPDK30s1086731_110744_82413	mal	PDK30s1086731_110744	82413
m530	LG1	75.84	malPDK30s1086731_110744_82415	mal	PDK30s1086731_110744	82415
m530	LG1	75.84	malPDK30s1086731_110744_77172	mal	PDK30s1086731_110744	77172
m530	LG1	75.84	malPDK30s1086731_110744_77197	mal	PDK30s1086731_110744	77197
m887	LG1	75.861	malPDK30s883591_43342_28335	mal	PDK30s883591_43342	28335
m887	LG1	75.861	malPDK30s883591_43342_28355	mal	PDK30s883591_43342	28355
m887	LG1	75.861	malPDK30s883591_43342_28335	mal	PDK30s883591_43342	28335
m553	LG1	76.042	malPDK30s1119961_55468_52424	mal	PDK30s1119961_55468	52424
m553	LG1	76.042	malPDK30s1119961_55468_52424	mal	PDK30s1119961_55468	52424
m553	LG1	76.042	malPDK30s1119961_55468_52470	mal	PDK30s1119961_55468	52470
m553	LG1	76.042	malPDK30s1119961_55468_52693	mal	PDK30s1119961_55468	52693
m553	LG1	76.042	malPDK30s883591_43342_30733	mal	PDK30s883591_43342	30733
m763	LG1	76.555	malPDK30s749921_102468_66821	mal	PDK30s749921_102468	66821
m763	LG1	76.555	malPDK30s749921_102468_66107	mal	PDK30s749921_102468	66107
m763	LG1	76.555	malPDK30s749921_102468_66820	mal	PDK30s749921_102468	66820
m763	LG1	76.555	malPDK30s749921_102468_66821	mal	PDK30s749921_102468	66821
m763	LG1	76.555	malPDK30s749921_102468_66832	mal	PDK30s749921_102468	66832
m763	LG1	76.555	malPDK30s749921_102468_66296	mal	PDK30s749921_102468	66296
m840	LG1	77.764	malPDK30s833141_69251_14521	mal	PDK30s833141_69251	14521
m840	LG1	77.764	malPDK30s833141_69251_63578	mal	PDK30s833141_69251	63578
m840	LG1	77.764	malPDK30s833141_69251_14521	mal	PDK30s833141_69251	14521
m581	LG1	78.33	malPDK30s1152671_89590_27872	mal	PDK30s1152671_89590	27872
m581	LG1	78.33	malPDK30s1152671_89590_27872	mal	PDK30s1152671_89590	27872
m581	LG1	78.33	malPDK30s1195041_46165_13257	mal	PDK30s1195041_46165	13257
m866	LG1	82.04	malPDK30s863071_51133_39261	mal	PDK30s863071_51133	39261
m866	LG1	82.04	malPDK30s863071_51133_39482	mal	PDK30s863071_51133	39482
m866	LG1	82.04	malPDK30s863071_51133_39261	mal	PDK30s863071_51133	39261
m555	LG1	83.353	malPDK30s1120391_43149_22502	mal	PDK30s1120391_43149	22502
m555	LG1	83.353	malPDK30s1120391_43149_22246	mal	PDK30s1120391_43149	22246
m555	LG1	83.353	malPDK30s1120391_43149_22205	mal	PDK30s1120391_43149	22205
m555	LG1	83.353	malPDK30s1120391_43149_22487	mal	PDK30s1120391_43149	22487
m555	LG1	83.353	malPDK30s1120391_43149_22502	mal	PDK30s1120391_43149	22502
m554	LG1	83.75	malPDK30s1120391_43149_19924	mal	PDK30s1120391_43149	19924
m554	LG1	83.75	malPDK30s808451_112750_31960	mal	PDK30s808451_112750	31960
m554	LG1	83.75	malPDK30s1187611_45577_20109	mal	PDK30s1187611_45577	20109
m554	LG1	83.75	malPDK30s1187611_45577_20125	mal	PDK30s1187611_45577	20125
m554	LG1	83.75	malPDK30s690091_52108_30360	mal	PDK30s690091_52108	30360
m554	LG1	83.75	malPDK30s690091_52108_30600	mal	PDK30s690091_52108	30600
m554	LG1	83.75	malPDK30s1150871_78644_64124	mal	PDK30s1150871_78644	64124
m554	LG1	83.75	malPDK30s1150871_78644_64415	mal	PDK30s1150871_78644	64415
m554	LG1	83.75	malPDK30s1150871_78644_64431	mal	PDK30s1150871_78644	64431
m554	LG1	83.75	malPDK30s813421_29794_21239	mal	PDK30s813421_29794	21239
m554	LG1	83.75	malPDK30s690091_52108_30739	mal	PDK30s690091_52108	30739
m554	LG1	83.75	malPDK30s1120391_43149_14363	mal	PDK30s1120391_43149	14363
m554	LG1	83.75	malPDK30s1120391_43149_19924	mal	PDK30s1120391_43149	19924
m554	LG1	83.75	malPDK30s1120391_43149_33546	mal	PDK30s1120391_43149	33546
m554	LG1	83.75	malPDK30s1120391_43149_34617	mal	PDK30s1120391_43149	34617
m554	LG1	83.75	malPDK30s690091_52108_30886	mal	PDK30s690091_52108	30886
m554	LG1	83.75	malPDK30s690091_52108_30887	mal	PDK30s690091_52108	30887
m554	LG1	83.75	malPDK30s1187611_45577_41181	mal	PDK30s1187611_45577	41181
m608	LG1	83.758	malPDK30s1187611_45577_20125	mal	PDK30s1187611_45577	20125
m608	LG1	83.758	malPDK30s808451_112750_31960	mal	PDK30s808451_112750	31960
m608	LG1	83.758	malPDK30s1187611_45577_20109	mal	PDK30s1187611_45577	20109
m608	LG1	83.758	malPDK30s1187611_45577_20125	mal	PDK30s1187611_45577	20125
m608	LG1	83.758	malPDK30s690091_52108_30360	mal	PDK30s690091_52108	30360
m608	LG1	83.758	malPDK30s690091_52108_30600	mal	PDK30s690091_52108	30600
m608	LG1	83.758	malPDK30s1150871_78644_64124	mal	PDK30s1150871_78644	64124
m608	LG1	83.758	malPDK30s1150871_78644_64415	mal	PDK30s1150871_78644	64415
m608	LG1	83.758	malPDK30s1150871_78644_64431	mal	PDK30s1150871_78644	64431
m608	LG1	83.758	malPDK30s813421_29794_21239	mal	PDK30s813421_29794	21239
m608	LG1	83.758	malPDK30s690091_52108_30739	mal	PDK30s690091_52108	30739
m608	LG1	83.758	malPDK30s1120391_43149_14363	mal	PDK30s1120391_43149	14363
m608	LG1	83.758	malPDK30s1120391_43149_19924	mal	PDK30s1120391_43149	19924
m608	LG1	83.758	malPDK30s1120391_43149_33546	mal	PDK30s1120391_43149	33546
m608	LG1	83.758	malPDK30s1120391_43149_34617	mal	PDK30s1120391_43149	34617
m608	LG1	83.758	malPDK30s690091_52108_30886	mal	PDK30s690091_52108	30886
m608	LG1	83.758	malPDK30s690091_52108_30887	mal	PDK30s690091_52108	30887
m608	LG1	83.758	malPDK30s1187611_45577_41181	mal	PDK30s1187611_45577	41181
m609	LG1	83.914	malPDK30s1187611_45577_41181	mal	PDK30s1187611_45577	41181
m609	LG1	83.914	malPDK30s808451_112750_31960	mal	PDK30s808451_112750	31960
m609	LG1	83.914	malPDK30s1187611_45577_20109	mal	PDK30s1187611_45577	20109
m609	LG1	83.914	malPDK30s1187611_45577_20125	mal	PDK30s1187611_45577	20125
m609	LG1	83.914	malPDK30s690091_52108_30360	mal	PDK30s690091_52108	30360
m609	LG1	83.914	malPDK30s690091_52108_30600	mal	PDK30s690091_52108	30600
m609	LG1	83.914	malPDK30s1150871_78644_64124	mal	PDK30s1150871_78644	64124
m609	LG1	83.914	malPDK30s1150871_78644_64415	mal	PDK30s1150871_78644	64415
m609	LG1	83.914	malPDK30s1150871_78644_64431	mal	PDK30s1150871_78644	64431
m609	LG1	83.914	malPDK30s813421_29794_21239	mal	PDK30s813421_29794	21239
m609	LG1	83.914	malPDK30s690091_52108_30739	mal	PDK30s690091_52108	30739
m609	LG1	83.914	malPDK30s1120391_43149_14363	mal	PDK30s1120391_43149	14363
m609	LG1	83.914	malPDK30s1120391_43149_19924	mal	PDK30s1120391_43149	19924
m609	LG1	83.914	malPDK30s1120391_43149_33546	mal	PDK30s1120391_43149	33546
m609	LG1	83.914	malPDK30s1120391_43149_34617	mal	PDK30s1120391_43149	34617
m609	LG1	83.914	malPDK30s690091_52108_30886	mal	PDK30s690091_52108	30886
m609	LG1	83.914	malPDK30s690091_52108_30887	mal	PDK30s690091_52108	30887
m609	LG1	83.914	malPDK30s1187611_45577_41181	mal	PDK30s1187611_45577	41181
m934	LG1	85.029	malPDK30s947471_78520_70532	mal	PDK30s947471_78520	70532
m934	LG1	85.029	malPDK30s947471_78520_70532	mal	PDK30s947471_78520	70532
m934	LG1	85.029	malPDK30s947471_78520_70545	mal	PDK30s947471_78520	70545
m909	LG1	85.17	malPDK30s916641_6175_1225	mal	PDK30s916641_6175	1225
m909	LG1	85.17	malPDK30s683731_96652_19913	mal	PDK30s683731_96652	19913
m909	LG1	85.17	malPDK30s683731_96652_20253	mal	PDK30s683731_96652	20253
m909	LG1	85.17	malPDK30s683731_96652_2142	mal	PDK30s683731_96652	2142
m909	LG1	85.17	malPDK30s903151_18688_10079	mal	PDK30s903151_18688	10079
m909	LG1	85.17	malPDK30s903151_18688_9890	mal	PDK30s903151_18688	9890
m909	LG1	85.17	malPDK30s943431_36258_12102	mal	PDK30s943431_36258	12102
m909	LG1	85.17	malPDK30s943431_36258_12350	mal	PDK30s943431_36258	12350
m909	LG1	85.17	malPDK30s793411_89503_52466	mal	PDK30s793411_89503	52466
m909	LG1	85.17	malPDK30s916641_6175_1225	mal	PDK30s916641_6175	1225
r1104	LG1	85.776	refPDK30s795811_21187_5820	ref	PDK30s795811_21187	5820
r1104	LG1	85.776	refPDK30s795811_21187_5791	ref	PDK30s795811_21187	5791
r1104	LG1	85.776	refPDK30s795811_21187_5820	ref	PDK30s795811_21187	5820
m747	LG1	88.23	malPDK30s732601_13620_12293	mal	PDK30s732601_13620	12293
m747	LG1	88.23	malPDK30s827781_10597_3914	mal	PDK30s827781_10597	3914
m747	LG1	88.23	malPDK30s732601_13620_12248	mal	PDK30s732601_13620	12248
m747	LG1	88.23	malPDK30s732601_13620_12293	mal	PDK30s732601_13620	12293
m747	LG1	88.23	malPDK30s732601_13620_12295	mal	PDK30s732601_13620	12295
m747	LG1	88.23	malPDK30s732601_13620_12314	mal	PDK30s732601_13620	12314
m891	LG1	88.624	malPDK30s891361_36757_22166	mal	PDK30s891361_36757	22166
m891	LG1	88.624	malPDK30s947471_78520_58418	mal	PDK30s947471_78520	58418
m891	LG1	88.624	malPDK30s947471_78520_58437	mal	PDK30s947471_78520	58437
m891	LG1	88.624	malPDK30s1002501_45672_7007	mal	PDK30s1002501_45672	7007
m891	LG1	88.624	malPDK30s1111241_52349_31086	mal	PDK30s1111241_52349	31086
m891	LG1	88.624	malPDK30s891361_36757_22166	mal	PDK30s891361_36757	22166
m891	LG1	88.624	malPDK30s891361_36757_22403	mal	PDK30s891361_36757	22403
m891	LG1	88.624	malPDK30s947471_78520_64960	mal	PDK30s947471_78520	64960
m891	LG1	88.624	malPDK30s891361_36757_22329	mal	PDK30s891361_36757	22329
m810	LG1	89.276	malPDK30s795511_45860_18931	mal	PDK30s795511_45860	18931
m810	LG1	89.276	malPDK30s795511_45860_18931	mal	PDK30s795511_45860	18931
m810	LG1	89.276	malPDK30s795511_45860_18948	mal	PDK30s795511_45860	18948
m810	LG1	89.276	malPDK30s795511_45860_18952	mal	PDK30s795511_45860	18952
m810	LG1	89.276	malPDK30s841141_27603_8424	mal	PDK30s841141_27603	8424
m810	LG1	89.276	malPDK30s841141_27603_8429	mal	PDK30s841141_27603	8429
m810	LG1	89.276	malPDK30s899751_55387_49912	mal	PDK30s899751_55387	49912
m810	LG1	89.276	malPDK30s899751_55387_49950	mal	PDK30s899751_55387	49950
m923	LG1	89.48	malPDK30s934811_140628_86371	mal	PDK30s934811_140628	86371
m923	LG1	89.48	malPDK30s934811_140628_86371	mal	PDK30s934811_140628	86371
m923	LG1	89.48	malPDK30s934811_140628_86381	mal	PDK30s934811_140628	86381
h254	LG1	91.133	hetPDK30s1048791_12572_9873	het	PDK30s1048791_12572	9873
h254	LG1	91.133	hetPDK30s1048791_12572_9873	het	PDK30s1048791_12572	9873
h254	LG1	91.133	hetPDK30s1048791_12572_9874	het	PDK30s1048791_12572	9874
m744	LG1	91.21	malPDK30s731671_63413_40704	mal	PDK30s731671_63413	40704
m744	LG1	91.21	malPDK30s675481_35298_16209	mal	PDK30s675481_35298	16209
m744	LG1	91.21	malPDK30s731671_63413_40704	mal	PDK30s731671_63413	40704
m744	LG1	91.21	malPDK30s883761_9686_3950	mal	PDK30s883761_9686	3950
m926	LG1	91.288	malPDK30s936561_87059_69866	mal	PDK30s936561_87059	69866
m926	LG1	91.288	malPDK30s936561_87059_69866	mal	PDK30s936561_87059	69866
m926	LG1	91.288	malPDK30s1149651_125513_44798	mal	PDK30s1149651_125513	44798
m926	LG1	91.288	malPDK30s1172771_58278_3403	mal	PDK30s1172771_58278	3403
m926	LG1	91.288	malPDK30s731671_63413_23706	mal	PDK30s731671_63413	23706
m926	LG1	91.288	malPDK30s936561_87059_6056	mal	PDK30s936561_87059	6056
h429	LG1	97.098	hetPDK30s891531_15424_4048	het	PDK30s891531_15424	4048
h429	LG1	97.098	hetPDK30s891531_15424_4038	het	PDK30s891531_15424	4038
h429	LG1	97.098	hetPDK30s891531_15424_4048	het	PDK30s891531_15424	4048
h243	LG1	100.153	hetPDK30s1003721_8534_3128	het	PDK30s1003721_8534	3128
h243	LG1	100.153	hetPDK30s1165501_4158_571	het	PDK30s1165501_4158	571
h243	LG1	100.153	hetPDK30s1003721_8534_3128	het	PDK30s1003721_8534	3128
m737	LG1	100.154	malPDK30s724601_12885_1820	mal	PDK30s724601_12885	1820
m737	LG1	100.154	malPDK30s1155551_6016_4293	mal	PDK30s1155551_6016	4293
m737	LG1	100.154	malPDK30s1155551_6016_4310	mal	PDK30s1155551_6016	4310
m737	LG1	100.154	malPDK30s902541_13483_11345	mal	PDK30s902541_13483	11345
m737	LG1	100.154	malPDK30s724601_12885_1820	mal	PDK30s724601_12885	1820
r1141	LG1	100.397	refPDK30s870701_765_684	ref	PDK30s870701_765	684
r1141	LG1	100.397	refPDK30s971551_872_186	ref	PDK30s971551_872	186
r1141	LG1	100.397	refPDK30s870701_765_684	ref	PDK30s870701_765	684
a213	LG1	102.184	altPDK30s896981_23349_22657	alt	PDK30s896981_23349	22657
a213	LG1	102.184	altPDK30s1091971_12741_6788	alt	PDK30s1091971_12741	6788
a213	LG1	102.184	altPDK30s896981_23349_22657	alt	PDK30s896981_23349	22657
h466	LG1	107.95	hetPDK30s999451_2497_102	het	PDK30s999451_2497	102
h466	LG1	107.95	hetPDK30s999451_2497_102	het	PDK30s999451_2497	102
h466	LG1	107.95	hetPDK30s724481_10966_7006	het	PDK30s724481_10966	7006
h341	LG1	108.556	hetPDK30s724481_10966_7006	het	PDK30s724481_10966	7006
h341	LG1	108.556	hetPDK30s999451_2497_102	het	PDK30s999451_2497	102
h341	LG1	108.556	hetPDK30s724481_10966_7006	het	PDK30s724481_10966	7006
a231	LG1	110.724	altPDK30s951191_9355_4284	alt	PDK30s951191_9355	4284
a231	LG1	110.724	refPDK30s713701_14912_10663	ref	PDK30s713701_14912	10663
a231	LG1	110.724	altPDK30s1017421_31261_24865	alt	PDK30s1017421_31261	24865
a231	LG1	110.724	altPDK30s65509103_20252_17127	alt	PDK30s65509103_20252	17127
a231	LG1	110.724	altPDK30s65509103_20252_17181	alt	PDK30s65509103_20252	17181
a231	LG1	110.724	refPDK30s65509103_20252_16827	ref	PDK30s65509103_20252	16827
a231	LG1	110.724	refPDK30s65509103_20252_16835	ref	PDK30s65509103_20252	16835
a231	LG1	110.724	altPDK30s65509103_20252_16687	alt	PDK30s65509103_20252	16687
a231	LG1	110.724	altPDK30s951191_9355_4284	alt	PDK30s951191_9355	4284
a231	LG1	110.724	refPDK30s65509103_20252_8650	ref	PDK30s65509103_20252	8650
a231	LG1	110.724	altPDK30s993871_74870_35104	alt	PDK30s993871_74870	35104
a60	LG1	111.536	altPDK30s65509103_20252_17127	alt	PDK30s65509103_20252	17127
a60	LG1	111.536	refPDK30s713701_14912_10663	ref	PDK30s713701_14912	10663
a60	LG1	111.536	altPDK30s1017421_31261_24865	alt	PDK30s1017421_31261	24865
a60	LG1	111.536	altPDK30s65509103_20252_17127	alt	PDK30s65509103_20252	17127
a60	LG1	111.536	altPDK30s65509103_20252_17181	alt	PDK30s65509103_20252	17181
a60	LG1	111.536	refPDK30s65509103_20252_16827	ref	PDK30s65509103_20252	16827
a60	LG1	111.536	refPDK30s65509103_20252_16835	ref	PDK30s65509103_20252	16835
a60	LG1	111.536	altPDK30s65509103_20252_16687	alt	PDK30s65509103_20252	16687
a60	LG1	111.536	altPDK30s951191_9355_4284	alt	PDK30s951191_9355	4284
a60	LG1	111.536	refPDK30s65509103_20252_8650	ref	PDK30s65509103_20252	8650
a60	LG1	111.536	altPDK30s993871_74870_35104	alt	PDK30s993871_74870	35104
a180	LG1	113.221	altPDK30s839031_39071_755	alt	PDK30s839031_39071	755
a180	LG1	113.221	altPDK30s839031_39071_754	alt	PDK30s839031_39071	754
a180	LG1	113.221	altPDK30s839031_39071_755	alt	PDK30s839031_39071	755
m824	LG1	115.167	malPDK30s818991_249037_24019	mal	PDK30s818991_249037	24019
m824	LG1	115.167	malPDK30s818991_249037_23795	mal	PDK30s818991_249037	23795
m824	LG1	115.167	malPDK30s818991_249037_24019	mal	PDK30s818991_249037	24019
m501	LG1	115.917	malPDK30s1042471_133964_101384	mal	PDK30s1042471_133964	101384
m501	LG1	115.917	malPDK30s1038671_36661_2667	mal	PDK30s1038671_36661	2667
m501	LG1	115.917	malPDK30s1038671_36661_2678	mal	PDK30s1038671_36661	2678
m501	LG1	115.917	malPDK30s1038671_36661_2700	mal	PDK30s1038671_36661	2700
m501	LG1	115.917	malPDK30s1038671_36661_2701	mal	PDK30s1038671_36661	2701
m501	LG1	115.917	malPDK30s1042471_133964_101384	mal	PDK30s1042471_133964	101384
m501	LG1	115.917	malPDK30s1158971_12391_5909	mal	PDK30s1158971_12391	5909
m501	LG1	115.917	malPDK30s1167041_42527_23251	mal	PDK30s1167041_42527	23251
m501	LG1	115.917	malPDK30s1167041_42527_23279	mal	PDK30s1167041_42527	23279
a179	LG1	116.535	altPDK30s839031_39071_719	alt	PDK30s839031_39071	719
a179	LG1	116.535	refPDK30s789601_13712_10398	ref	PDK30s789601_13712	10398
a179	LG1	116.535	altPDK30s839031_39071_719	alt	PDK30s839031_39071	719
m607	LG1	116.548	malPDK30s1187081_113456_61294	mal	PDK30s1187081_113456	61294
m607	LG1	116.548	malPDK30s1103551_102929_21069	mal	PDK30s1103551_102929	21069
m607	LG1	116.548	malPDK30s1187081_113456_75820	mal	PDK30s1187081_113456	75820
m607	LG1	116.548	malPDK30s1187081_113456_21786	mal	PDK30s1187081_113456	21786
m607	LG1	116.548	malPDK30s1187081_113456_61294	mal	PDK30s1187081_113456	61294
m607	LG1	116.548	malPDK30s1042471_133964_101155	mal	PDK30s1042471_133964	101155
m607	LG1	116.548	malPDK30s1042471_133964_129921	mal	PDK30s1042471_133964	129921
m607	LG1	116.548	malPDK30s770881_39590_22021	mal	PDK30s770881_39590	22021
m500	LG1	116.912	malPDK30s1042471_133964_101155	mal	PDK30s1042471_133964	101155
m500	LG1	116.912	malPDK30s1103551_102929_21069	mal	PDK30s1103551_102929	21069
m500	LG1	116.912	malPDK30s1187081_113456_75820	mal	PDK30s1187081_113456	75820
m500	LG1	116.912	malPDK30s1187081_113456_21786	mal	PDK30s1187081_113456	21786
m500	LG1	116.912	malPDK30s1187081_113456_61294	mal	PDK30s1187081_113456	61294
m500	LG1	116.912	malPDK30s1042471_133964_101155	mal	PDK30s1042471_133964	101155
m500	LG1	116.912	malPDK30s1042471_133964_129921	mal	PDK30s1042471_133964	129921
m500	LG1	116.912	malPDK30s770881_39590_22021	mal	PDK30s770881_39590	22021
a139	LG1	118.302	altPDK30s757051_45146_30542	alt	PDK30s757051_45146	30542
a139	LG1	118.302	refPDK30s703691_10072_5151	ref	PDK30s703691_10072	5151
a139	LG1	118.302	refPDK30s703691_10072_5374	ref	PDK30s703691_10072	5374
a139	LG1	118.302	refPDK30s757051_45146_14382	ref	PDK30s757051_45146	14382
a139	LG1	118.302	altPDK30s757051_45146_30542	alt	PDK30s757051_45146	30542
h346	LG1	118.676	hetPDK30s731761_719_263	het	PDK30s731761_719	263
h346	LG1	118.676	hetPDK30s731761_719_263	het	PDK30s731761_719	263
h346	LG1	118.676	hetPDK30s731761_719_284	het	PDK30s731761_719	284
h346	LG1	118.676	hetPDK30s731761_719_289	het	PDK30s731761_719	289
m785	LG1	120.792	malPDK30s762461_180839_165188	mal	PDK30s762461_180839	165188
m785	LG1	120.792	malPDK30s762461_180839_165188	mal	PDK30s762461_180839	165188
m785	LG1	120.792	malPDK30s762461_180839_165384	mal	PDK30s762461_180839	165384
m786	LG1	120.799	malPDK30s762461_180839_165327	mal	PDK30s762461_180839	165327
m786	LG1	120.799	malPDK30s762461_180839_165329	mal	PDK30s762461_180839	165329
m786	LG1	120.799	malPDK30s762461_180839_165327	mal	PDK30s762461_180839	165327
m539	LG1	121.806	malPDK30s1101201_202206_137678	mal	PDK30s1101201_202206	137678
m539	LG1	121.806	malPDK30s1101201_202206_167803	mal	PDK30s1101201_202206	167803
m539	LG1	121.806	malPDK30s883821_397060_248852	mal	PDK30s883821_397060	248852
m539	LG1	121.806	malPDK30s1101201_202206_137678	mal	PDK30s1101201_202206	137678
m539	LG1	121.806	malPDK30s1101201_202206_137703	mal	PDK30s1101201_202206	137703
m611	LG1	122.333	malPDK30s1192821_142273_132778	mal	PDK30s1192821_142273	132778
m611	LG1	122.333	malPDK30s927101_14535_11921	mal	PDK30s927101_14535	11921
m611	LG1	122.333	malPDK30s1192821_142273_132778	mal	PDK30s1192821_142273	132778
m611	LG1	122.333	malPDK30s927101_14535_11621	mal	PDK30s927101_14535	11621
m611	LG1	122.333	malPDK30s927101_14535_11645	mal	PDK30s927101_14535	11645
m917	LG1	122.782	malPDK30s927101_14535_11621	mal	PDK30s927101_14535	11621
m917	LG1	122.782	malPDK30s927101_14535_11921	mal	PDK30s927101_14535	11921
m917	LG1	122.782	malPDK30s1192821_142273_132778	mal	PDK30s1192821_142273	132778
m917	LG1	122.782	malPDK30s927101_14535_11621	mal	PDK30s927101_14535	11621
m917	LG1	122.782	malPDK30s927101_14535_11645	mal	PDK30s927101_14535	11645
m508	LG1	123.574	malPDK30s1048841_339193_274860	mal	PDK30s1048841_339193	274860
m508	LG1	123.574	malPDK30s1101201_202206_160545	mal	PDK30s1101201_202206	160545
m508	LG1	123.574	malPDK30s1048841_339193_104199	mal	PDK30s1048841_339193	104199
m508	LG1	123.574	malPDK30s1048841_339193_274860	mal	PDK30s1048841_339193	274860
m788	LG1	123.788	malPDK30s762461_180839_50917	mal	PDK30s762461_180839	50917
m788	LG1	123.788	malPDK30s762461_180839_51217	mal	PDK30s762461_180839	51217
m788	LG1	123.788	malPDK30s762461_180839_50917	mal	PDK30s762461_180839	50917
m551	LG1	124.071	malPDK30s1119031_110730_8409	mal	PDK30s1119031_110730	8409
m551	LG1	124.071	malPDK30s1048841_339193_104019	mal	PDK30s1048841_339193	104019
m551	LG1	124.071	malPDK30s1048841_339193_279368	mal	PDK30s1048841_339193	279368
m551	LG1	124.071	malPDK30s1048841_339193_290088	mal	PDK30s1048841_339193	290088
m551	LG1	124.071	malPDK30s1048841_339193_290131	mal	PDK30s1048841_339193	290131
m551	LG1	124.071	malPDK30s1119031_110730_6495	mal	PDK30s1119031_110730	6495
m551	LG1	124.071	malPDK30s1119031_110730_8409	mal	PDK30s1119031_110730	8409
m888	LG1	124.855	malPDK30s883821_397060_132854	mal	PDK30s883821_397060	132854
m888	LG1	124.855	malPDK30s840061_124558_70546	mal	PDK30s840061_124558	70546
m888	LG1	124.855	malPDK30s883821_397060_132788	mal	PDK30s883821_397060	132788
m888	LG1	124.855	malPDK30s883821_397060_132854	mal	PDK30s883821_397060	132854
m787	LG1	125.592	malPDK30s762461_180839_50875	mal	PDK30s762461_180839	50875
m787	LG1	125.592	malPDK30s762461_180839_50875	mal	PDK30s762461_180839	50875
m787	LG1	125.592	malPDK30s762461_180839_50887	mal	PDK30s762461_180839	50887
m784	LG1	128.099	malPDK30s762461_180839_100725	mal	PDK30s762461_180839	100725
m784	LG1	128.099	malPDK30s1048841_339193_274671	mal	PDK30s1048841_339193	274671
m784	LG1	128.099	malPDK30s762461_180839_100725	mal	PDK30s762461_180839	100725
r1126	LG1	130.133	refPDK30s840061_124558_70286	ref	PDK30s840061_124558	70286
r1126	LG1	130.133	refPDK30s801431_43130_34239	ref	PDK30s801431_43130	34239
r1126	LG1	130.133	altPDK30s818351_64499_16655	alt	PDK30s818351_64499	16655
r1126	LG1	130.133	refPDK30s818351_64499_60379	ref	PDK30s818351_64499	60379
r1126	LG1	130.133	refPDK30s840061_124558_70286	ref	PDK30s840061_124558	70286
r1182	LG2	0	refPDK30s977741_13690_3660	ref	PDK30s977741_13690	3660
r1182	LG2	0	refPDK30s977741_13690_3660	ref	PDK30s977741_13690	3660
r1182	LG2	0	refPDK30s977741_13690_3722	ref	PDK30s977741_13690	3722
m710	LG2	2.471	malPDK30s696771_44794_6063	mal	PDK30s696771_44794	6063
m710	LG2	2.471	malPDK30s696771_44794_6063	mal	PDK30s696771_44794	6063
m710	LG2	2.471	malPDK30s696771_44794_10365	mal	PDK30s696771_44794	10365
m710	LG2	2.471	malPDK30s696771_44794_10398	mal	PDK30s696771_44794	10398
m710	LG2	2.471	malPDK30s985701_3224_2110	mal	PDK30s985701_3224	2110
a166	LG2	3.252	altPDK30s803201_66737_38414	alt	PDK30s803201_66737	38414
a166	LG2	3.252	altPDK30s803201_66737_35790	alt	PDK30s803201_66737	35790
a166	LG2	3.252	altPDK30s704571_14446_1216	alt	PDK30s704571_14446	1216
a166	LG2	3.252	refPDK30s1010681_80868_31720	ref	PDK30s1010681_80868	31720
a166	LG2	3.252	refPDK30s1010681_80868_35532	ref	PDK30s1010681_80868	35532
a166	LG2	3.252	refPDK30s1010681_80868_35939	ref	PDK30s1010681_80868	35939
a166	LG2	3.252	refPDK30s704571_14446_979	ref	PDK30s704571_14446	979
a166	LG2	3.252	altPDK30s1010681_80868_35158	alt	PDK30s1010681_80868	35158
a166	LG2	3.252	altPDK30s803201_66737_38414	alt	PDK30s803201_66737	38414
a165	LG2	4.362	altPDK30s803201_66737_12367	alt	PDK30s803201_66737	12367
a165	LG2	4.362	altPDK30s803201_66737_12363	alt	PDK30s803201_66737	12363
a165	LG2	4.362	altPDK30s803201_66737_12367	alt	PDK30s803201_66737	12367
m945	LG2	4.843	malPDK30s964121_23738_1209	mal	PDK30s964121_23738	1209
m945	LG2	4.843	malPDK30s1187171_3459_590	mal	PDK30s1187171_3459	590
m945	LG2	4.843	malPDK30s1187171_3459_597	mal	PDK30s1187171_3459	597
m945	LG2	4.843	malPDK30s1187171_3459_606	mal	PDK30s1187171_3459	606
m945	LG2	4.843	malPDK30s1187171_3459_947	mal	PDK30s1187171_3459	947
m945	LG2	4.843	malPDK30s964121_23738_1200	mal	PDK30s964121_23738	1200
m945	LG2	4.843	malPDK30s964121_23738_1209	mal	PDK30s964121_23738	1209
m945	LG2	4.843	malPDK30s964121_23738_1224	mal	PDK30s964121_23738	1224
m814	LG2	5.824	malPDK30s803201_66737_38661	mal	PDK30s803201_66737	38661
m814	LG2	5.824	malPDK30s803201_66737_55041	mal	PDK30s803201_66737	55041
m814	LG2	5.824	malPDK30s830091_50757_11848	mal	PDK30s830091_50757	11848
m814	LG2	5.824	malPDK30s830091_50757_6880	mal	PDK30s830091_50757	6880
m814	LG2	5.824	malPDK30s803201_66737_35566	mal	PDK30s803201_66737	35566
m814	LG2	5.824	malPDK30s803201_66737_38661	mal	PDK30s803201_66737	38661
r1168	LG2	6.159	refPDK30s931611_71620_64040	ref	PDK30s931611_71620	64040
r1168	LG2	6.159	altPDK30s743081_34776_25154	alt	PDK30s743081_34776	25154
r1168	LG2	6.159	refPDK30s931611_71620_64040	ref	PDK30s931611_71620	64040
h395	LG2	7.156	hetPDK30s830091_50757_6892	het	PDK30s830091_50757	6892
h395	LG2	7.156	hetPDK30s830091_50757_6892	het	PDK30s830091_50757	6892
h395	LG2	7.156	hetPDK30s896021_679_561	het	PDK30s896021_679	561
m720	LG2	7.437	malPDK30s704571_14446_1274	mal	PDK30s704571_14446	1274
m720	LG2	7.437	malPDK30s731461_78209_12845	mal	PDK30s731461_78209	12845
m720	LG2	7.437	malPDK30s731461_78209_26706	mal	PDK30s731461_78209	26706
m720	LG2	7.437	malPDK30s731461_78209_26739	mal	PDK30s731461_78209	26739
m720	LG2	7.437	malPDK30s731461_78209_26750	mal	PDK30s731461_78209	26750
m720	LG2	7.437	malPDK30s1199891_102729_55662	mal	PDK30s1199891_102729	55662
m720	LG2	7.437	malPDK30s1187171_3459_917	mal	PDK30s1187171_3459	917
m720	LG2	7.437	malPDK30s837531_68164_37307	mal	PDK30s837531_68164	37307
m720	LG2	7.437	malPDK30s837531_68164_37277	mal	PDK30s837531_68164	37277
m720	LG2	7.437	malPDK30s837531_68164_37291	mal	PDK30s837531_68164	37291
m720	LG2	7.437	malPDK30s1199891_102729_2020	mal	PDK30s1199891_102729	2020
m720	LG2	7.437	malPDK30s682581_63333_62525	mal	PDK30s682581_63333	62525
m720	LG2	7.437	malPDK30s704571_14446_1274	mal	PDK30s704571_14446	1274
m720	LG2	7.437	malPDK30s704571_14446_1275	mal	PDK30s704571_14446	1275
m743	LG2	7.552	malPDK30s731461_78209_26706	mal	PDK30s731461_78209	26706
m743	LG2	7.552	malPDK30s731461_78209_12845	mal	PDK30s731461_78209	12845
m743	LG2	7.552	malPDK30s731461_78209_26706	mal	PDK30s731461_78209	26706
m743	LG2	7.552	malPDK30s731461_78209_26739	mal	PDK30s731461_78209	26739
m743	LG2	7.552	malPDK30s731461_78209_26750	mal	PDK30s731461_78209	26750
m743	LG2	7.552	malPDK30s1199891_102729_55662	mal	PDK30s1199891_102729	55662
m743	LG2	7.552	malPDK30s1187171_3459_917	mal	PDK30s1187171_3459	917
m743	LG2	7.552	malPDK30s837531_68164_37307	mal	PDK30s837531_68164	37307
m743	LG2	7.552	malPDK30s837531_68164_37277	mal	PDK30s837531_68164	37277
m743	LG2	7.552	malPDK30s837531_68164_37291	mal	PDK30s837531_68164	37291
m743	LG2	7.552	malPDK30s1199891_102729_2020	mal	PDK30s1199891_102729	2020
m743	LG2	7.552	malPDK30s682581_63333_62525	mal	PDK30s682581_63333	62525
m743	LG2	7.552	malPDK30s704571_14446_1274	mal	PDK30s704571_14446	1274
m743	LG2	7.552	malPDK30s704571_14446_1275	mal	PDK30s704571_14446	1275
h441	LG2	7.842	hetPDK30s917781_4092_3407	het	PDK30s917781_4092	3407
h441	LG2	7.842	hetPDK30s917781_4092_3407	het	PDK30s917781_4092	3407
h441	LG2	7.842	hetPDK30s696771_44794_4855	het	PDK30s696771_44794	4855
h441	LG2	7.842	hetPDK30s696771_44794_5058	het	PDK30s696771_44794	5058
h441	LG2	7.842	hetPDK30s747211_11971_11280	het	PDK30s747211_11971	11280
m843	LG2	8.296	malPDK30s837531_68164_37277	mal	PDK30s837531_68164	37277
m843	LG2	8.296	malPDK30s731461_78209_12845	mal	PDK30s731461_78209	12845
m843	LG2	8.296	malPDK30s731461_78209_26706	mal	PDK30s731461_78209	26706
m843	LG2	8.296	malPDK30s731461_78209_26739	mal	PDK30s731461_78209	26739
m843	LG2	8.296	malPDK30s731461_78209_26750	mal	PDK30s731461_78209	26750
m843	LG2	8.296	malPDK30s1199891_102729_55662	mal	PDK30s1199891_102729	55662
m843	LG2	8.296	malPDK30s1187171_3459_917	mal	PDK30s1187171_3459	917
m843	LG2	8.296	malPDK30s837531_68164_37307	mal	PDK30s837531_68164	37307
m843	LG2	8.296	malPDK30s837531_68164_37277	mal	PDK30s837531_68164	37277
m843	LG2	8.296	malPDK30s837531_68164_37291	mal	PDK30s837531_68164	37291
m843	LG2	8.296	malPDK30s1199891_102729_2020	mal	PDK30s1199891_102729	2020
m843	LG2	8.296	malPDK30s682581_63333_62525	mal	PDK30s682581_63333	62525
m843	LG2	8.296	malPDK30s704571_14446_1274	mal	PDK30s704571_14446	1274
m843	LG2	8.296	malPDK30s704571_14446_1275	mal	PDK30s704571_14446	1275
m618	LG2	8.348	malPDK30s1199891_102729_2020	mal	PDK30s1199891_102729	2020
m618	LG2	8.348	malPDK30s731461_78209_12845	mal	PDK30s731461_78209	12845
m618	LG2	8.348	malPDK30s731461_78209_26706	mal	PDK30s731461_78209	26706
m618	LG2	8.348	malPDK30s731461_78209_26739	mal	PDK30s731461_78209	26739
m618	LG2	8.348	malPDK30s731461_78209_26750	mal	PDK30s731461_78209	26750
m618	LG2	8.348	malPDK30s1199891_102729_55662	mal	PDK30s1199891_102729	55662
m618	LG2	8.348	malPDK30s1187171_3459_917	mal	PDK30s1187171_3459	917
m618	LG2	8.348	malPDK30s837531_68164_37307	mal	PDK30s837531_68164	37307
m618	LG2	8.348	malPDK30s837531_68164_37277	mal	PDK30s837531_68164	37277
m618	LG2	8.348	malPDK30s837531_68164_37291	mal	PDK30s837531_68164	37291
m618	LG2	8.348	malPDK30s1199891_102729_2020	mal	PDK30s1199891_102729	2020
m618	LG2	8.348	malPDK30s682581_63333_62525	mal	PDK30s682581_63333	62525
m618	LG2	8.348	malPDK30s704571_14446_1274	mal	PDK30s704571_14446	1274
m618	LG2	8.348	malPDK30s704571_14446_1275	mal	PDK30s704571_14446	1275
h383	LG2	8.376	hetPDK30s803201_66737_12413	het	PDK30s803201_66737	12413
h383	LG2	8.376	hetPDK30s803201_66737_12413	het	PDK30s803201_66737	12413
h383	LG2	8.376	hetPDK30s803201_66737_12414	het	PDK30s803201_66737	12414
m595	LG2	9.674	malPDK30s1172001_21812_9622	mal	PDK30s1172001_21812	9622
m595	LG2	9.674	malPDK30s1172001_21812_9647	mal	PDK30s1172001_21812	9647
m595	LG2	9.674	malPDK30s1172001_21812_9614	mal	PDK30s1172001_21812	9614
m595	LG2	9.674	malPDK30s1172001_21812_9622	mal	PDK30s1172001_21812	9622
m595	LG2	9.674	malPDK30s1172001_21812_9627	mal	PDK30s1172001_21812	9627
m595	LG2	9.674	malPDK30s743081_34776_25175	mal	PDK30s743081_34776	25175
m595	LG2	9.674	malPDK30s1172001_21812_9620	mal	PDK30s1172001_21812	9620
m595	LG2	9.674	malPDK30s1172001_21812_9937	mal	PDK30s1172001_21812	9937
m595	LG2	9.674	malPDK30s1158171_1016_455	mal	PDK30s1158171_1016	455
m595	LG2	9.674	malPDK30s1010681_80868_35232	mal	PDK30s1010681_80868	35232
m595	LG2	9.674	malPDK30s1010681_80868_31678	mal	PDK30s1010681_80868	31678
m595	LG2	9.674	malPDK30s1010681_80868_31940	mal	PDK30s1010681_80868	31940
m595	LG2	9.674	malPDK30s803201_66737_12747	mal	PDK30s803201_66737	12747
m595	LG2	9.674	malPDK30s743081_34776_32548	mal	PDK30s743081_34776	32548
m595	LG2	9.674	malPDK30s743081_34776_32549	mal	PDK30s743081_34776	32549
m595	LG2	9.674	malPDK30s1158171_1016_454	mal	PDK30s1158171_1016	454
m469	LG2	9.681	malPDK30s1010681_80868_31678	mal	PDK30s1010681_80868	31678
m469	LG2	9.681	malPDK30s1172001_21812_9647	mal	PDK30s1172001_21812	9647
m469	LG2	9.681	malPDK30s1172001_21812_9614	mal	PDK30s1172001_21812	9614
m469	LG2	9.681	malPDK30s1172001_21812_9622	mal	PDK30s1172001_21812	9622
m469	LG2	9.681	malPDK30s1172001_21812_9627	mal	PDK30s1172001_21812	9627
m469	LG2	9.681	malPDK30s743081_34776_25175	mal	PDK30s743081_34776	25175
m469	LG2	9.681	malPDK30s1172001_21812_9620	mal	PDK30s1172001_21812	9620
m469	LG2	9.681	malPDK30s1172001_21812_9937	mal	PDK30s1172001_21812	9937
m469	LG2	9.681	malPDK30s1158171_1016_455	mal	PDK30s1158171_1016	455
m469	LG2	9.681	malPDK30s1010681_80868_35232	mal	PDK30s1010681_80868	35232
m469	LG2	9.681	malPDK30s1010681_80868_31678	mal	PDK30s1010681_80868	31678
m469	LG2	9.681	malPDK30s1010681_80868_31940	mal	PDK30s1010681_80868	31940
m469	LG2	9.681	malPDK30s803201_66737_12747	mal	PDK30s803201_66737	12747
m469	LG2	9.681	malPDK30s743081_34776_32548	mal	PDK30s743081_34776	32548
m469	LG2	9.681	malPDK30s743081_34776_32549	mal	PDK30s743081_34776	32549
m469	LG2	9.681	malPDK30s1158171_1016_454	mal	PDK30s1158171_1016	454
m754	LG2	9.886	malPDK30s743081_34776_32549	mal	PDK30s743081_34776	32549
m754	LG2	9.886	malPDK30s1172001_21812_9647	mal	PDK30s1172001_21812	9647
m754	LG2	9.886	malPDK30s1172001_21812_9614	mal	PDK30s1172001_21812	9614
m754	LG2	9.886	malPDK30s1172001_21812_9622	mal	PDK30s1172001_21812	9622
m754	LG2	9.886	malPDK30s1172001_21812_9627	mal	PDK30s1172001_21812	9627
m754	LG2	9.886	malPDK30s743081_34776_25175	mal	PDK30s743081_34776	25175
m754	LG2	9.886	malPDK30s1172001_21812_9620	mal	PDK30s1172001_21812	9620
m754	LG2	9.886	malPDK30s1172001_21812_9937	mal	PDK30s1172001_21812	9937
m754	LG2	9.886	malPDK30s1158171_1016_455	mal	PDK30s1158171_1016	455
m754	LG2	9.886	malPDK30s1010681_80868_35232	mal	PDK30s1010681_80868	35232
m754	LG2	9.886	malPDK30s1010681_80868_31678	mal	PDK30s1010681_80868	31678
m754	LG2	9.886	malPDK30s1010681_80868_31940	mal	PDK30s1010681_80868	31940
m754	LG2	9.886	malPDK30s803201_66737_12747	mal	PDK30s803201_66737	12747
m754	LG2	9.886	malPDK30s743081_34776_32548	mal	PDK30s743081_34776	32548
m754	LG2	9.886	malPDK30s743081_34776_32549	mal	PDK30s743081_34776	32549
m754	LG2	9.886	malPDK30s1158171_1016_454	mal	PDK30s1158171_1016	454
m596	LG2	9.92	malPDK30s1172001_21812_9868	mal	PDK30s1172001_21812	9868
m596	LG2	9.92	malPDK30s931611_71620_14677	mal	PDK30s931611_71620	14677
m596	LG2	9.92	malPDK30s1172001_21812_9868	mal	PDK30s1172001_21812	9868
m922	LG2	10.314	malPDK30s931611_71620_14677	mal	PDK30s931611_71620	14677
m922	LG2	10.314	malPDK30s931611_71620_14677	mal	PDK30s931611_71620	14677
m922	LG2	10.314	malPDK30s1172001_21812_9868	mal	PDK30s1172001_21812	9868
h419	LG2	10.814	hetPDK30s865231_38821_23085	het	PDK30s865231_38821	23085
h419	LG2	10.814	hetPDK30s865231_38821_23085	het	PDK30s865231_38821	23085
h419	LG2	10.814	hetPDK30s865231_38821_23132	het	PDK30s865231_38821	23132
a105	LG2	12.857	altPDK30s696771_44794_6295	alt	PDK30s696771_44794	6295
a105	LG2	12.857	altPDK30s696771_44794_6293	alt	PDK30s696771_44794	6293
a105	LG2	12.857	altPDK30s696771_44794_6295	alt	PDK30s696771_44794	6295
a105	LG2	12.857	refPDK30s917781_4092_3393	ref	PDK30s917781_4092	3393
a105	LG2	12.857	altPDK30s962221_1300_397	alt	PDK30s962221_1300	397
a105	LG2	12.857	refPDK30s962221_1300_339	ref	PDK30s962221_1300	339
r1163	LG2	13.017	refPDK30s917781_4092_3393	ref	PDK30s917781_4092	3393
r1163	LG2	13.017	altPDK30s696771_44794_6293	alt	PDK30s696771_44794	6293
r1163	LG2	13.017	altPDK30s696771_44794_6295	alt	PDK30s696771_44794	6295
r1163	LG2	13.017	refPDK30s917781_4092_3393	ref	PDK30s917781_4092	3393
r1163	LG2	13.017	altPDK30s962221_1300_397	alt	PDK30s962221_1300	397
r1163	LG2	13.017	refPDK30s962221_1300_339	ref	PDK30s962221_1300	339
a126	LG2	15.464	altPDK30s742221_61449_23795	alt	PDK30s742221_61449	23795
a126	LG2	15.464	refPDK30s860371_14591_3819	ref	PDK30s860371_14591	3819
a126	LG2	15.464	refPDK30s932151_24253_9191	ref	PDK30s932151_24253	9191
a126	LG2	15.464	altPDK30s742221_61449_23795	alt	PDK30s742221_61449	23795
m617	LG2	15.476	malPDK30s1199371_981_234	mal	PDK30s1199371_981	234
m617	LG2	15.476	malPDK30s716321_31336_22290	mal	PDK30s716321_31336	22290
m617	LG2	15.476	malPDK30s716321_31336_24021	mal	PDK30s716321_31336	24021
m617	LG2	15.476	malPDK30s716321_31336_24034	mal	PDK30s716321_31336	24034
m617	LG2	15.476	malPDK30s1199371_981_234	mal	PDK30s1199371_981	234
m733	LG2	16.358	malPDK30s716321_31336_24051	mal	PDK30s716321_31336	24051
m733	LG2	16.358	malPDK30s716321_31336_24051	mal	PDK30s716321_31336	24051
m733	LG2	16.358	malPDK30s716321_31336_24055	mal	PDK30s716321_31336	24055
m735	LG2	16.542	malPDK30s720441_95451_45789	mal	PDK30s720441_95451	45789
m735	LG2	16.542	malPDK30s720441_95451_46042	mal	PDK30s720441_95451	46042
m735	LG2	16.542	malPDK30s720441_95451_45789	mal	PDK30s720441_95451	45789
h337	LG2	17.183	hetPDK30s716321_31336_21953	het	PDK30s716321_31336	21953
h337	LG2	17.183	hetPDK30s716321_31336_21953	het	PDK30s716321_31336	21953
h337	LG2	17.183	hetPDK30s716321_31336_21959	het	PDK30s716321_31336	21959
h337	LG2	17.183	hetPDK30s716321_31336_9563	het	PDK30s716321_31336	9563
m584	LG2	17.224	malPDK30s1154581_40469_32932	mal	PDK30s1154581_40469	32932
m584	LG2	17.224	malPDK30s1131231_49368_46786	mal	PDK30s1131231_49368	46786
m584	LG2	17.224	malPDK30s1154581_40469_32932	mal	PDK30s1154581_40469	32932
m561	LG2	19.257	malPDK30s1131231_49368_38700	mal	PDK30s1131231_49368	38700
m561	LG2	19.257	malPDK30s1131231_49368_38649	mal	PDK30s1131231_49368	38649
m561	LG2	19.257	malPDK30s1131231_49368_38677	mal	PDK30s1131231_49368	38677
m561	LG2	19.257	malPDK30s1131231_49368_38700	mal	PDK30s1131231_49368	38700
m561	LG2	19.257	malPDK30s1131231_49368_38704	mal	PDK30s1131231_49368	38704
h333	LG2	21.458	hetPDK30s704731_4044_1554	het	PDK30s704731_4044	1554
h333	LG2	21.458	hetPDK30s704731_4044_1554	het	PDK30s704731_4044	1554
h333	LG2	21.458	hetPDK30s704731_4044_1597	het	PDK30s704731_4044	1597
h352	LG2	23.453	hetPDK30s739001_23803_13360	het	PDK30s739001_23803	13360
h352	LG2	23.453	hetPDK30s1164071_30583_9636	het	PDK30s1164071_30583	9636
h352	LG2	23.453	hetPDK30s739001_23803_13360	het	PDK30s739001_23803	13360
m632	LG2	23.77	malPDK30s65509287_71323_14510	mal	PDK30s65509287_71323	14510
m632	LG2	23.77	malPDK30s1142321_20083_6839	mal	PDK30s1142321_20083	6839
m632	LG2	23.77	malPDK30s753431_37676_32399	mal	PDK30s753431_37676	32399
m632	LG2	23.77	malPDK30s909061_32161_6508	mal	PDK30s909061_32161	6508
m632	LG2	23.77	malPDK30s928161_54772_41220	mal	PDK30s928161_54772	41220
m632	LG2	23.77	malPDK30s928161_54772_41560	mal	PDK30s928161_54772	41560
m632	LG2	23.77	malPDK30s65509287_71323_14209	mal	PDK30s65509287_71323	14209
m632	LG2	23.77	malPDK30s65509287_71323_14510	mal	PDK30s65509287_71323	14510
r1120	LG2	24.195	refPDK30s836041_22933_3099	ref	PDK30s836041_22933	3099
r1120	LG2	24.195	refPDK30s836041_22933_3099	ref	PDK30s836041_22933	3099
r1120	LG2	24.195	refPDK30s836041_22933_3366	ref	PDK30s836041_22933	3366
m592	LG2	24.444	malPDK30s1164071_30583_5188	mal	PDK30s1164071_30583	5188
m592	LG2	24.444	malPDK30s1164071_30583_5188	mal	PDK30s1164071_30583	5188
m592	LG2	24.444	malPDK30s1164071_30583_5458	mal	PDK30s1164071_30583	5458
a154	LG2	25.409	altPDK30s788781_31430_19693	alt	PDK30s788781_31430	19693
a154	LG2	25.409	altPDK30s697302_17772_968	alt	PDK30s697302_17772	968
a154	LG2	25.409	altPDK30s789181_28155_6044	alt	PDK30s789181_28155	6044
a154	LG2	25.409	altPDK30s788781_31430_19693	alt	PDK30s788781_31430	19693
a154	LG2	25.409	refPDK30s1037121_3966_294	ref	PDK30s1037121_3966	294
a154	LG2	25.409	refPDK30s1044991_30782_27339	ref	PDK30s1044991_30782	27339
a154	LG2	25.409	refPDK30s789181_28155_11778	ref	PDK30s789181_28155	11778
a154	LG2	25.409	refPDK30s909471_9332_7079	ref	PDK30s909471_9332	7079
r1155	LG2	27.235	refPDK30s898511_18690_9718	ref	PDK30s898511_18690	9718
r1155	LG2	27.235	refPDK30s1165991_41227_14882	ref	PDK30s1165991_41227	14882
r1155	LG2	27.235	refPDK30s898511_18690_10000	ref	PDK30s898511_18690	10000
r1155	LG2	27.235	refPDK30s898511_18690_10036	ref	PDK30s898511_18690	10036
r1155	LG2	27.235	refPDK30s898511_18690_9718	ref	PDK30s898511_18690	9718
r1155	LG2	27.235	refPDK30s898511_18690_9746	ref	PDK30s898511_18690	9746
r1155	LG2	27.235	refPDK30s898511_18690_9775	ref	PDK30s898511_18690	9775
r1155	LG2	27.235	altPDK30s65509287_71323_59756	alt	PDK30s65509287_71323	59756
a68	LG2	27.355	altPDK30s65509287_71323_59756	alt	PDK30s65509287_71323	59756
a68	LG2	27.355	refPDK30s1165991_41227_14882	ref	PDK30s1165991_41227	14882
a68	LG2	27.355	refPDK30s898511_18690_10000	ref	PDK30s898511_18690	10000
a68	LG2	27.355	refPDK30s898511_18690_10036	ref	PDK30s898511_18690	10036
a68	LG2	27.355	refPDK30s898511_18690_9718	ref	PDK30s898511_18690	9718
a68	LG2	27.355	refPDK30s898511_18690_9746	ref	PDK30s898511_18690	9746
a68	LG2	27.355	refPDK30s898511_18690_9775	ref	PDK30s898511_18690	9775
a68	LG2	27.355	altPDK30s65509287_71323_59756	alt	PDK30s65509287_71323	59756
a225	LG2	27.931	altPDK30s928161_54772_41540	alt	PDK30s928161_54772	41540
a225	LG2	27.931	altPDK30s917631_18511_4039	alt	PDK30s917631_18511	4039
a225	LG2	27.931	altPDK30s666191_44732_20136	alt	PDK30s666191_44732	20136
a225	LG2	27.931	altPDK30s928161_54772_36300	alt	PDK30s928161_54772	36300
a225	LG2	27.931	refPDK30s804951_1031_832	ref	PDK30s804951_1031	832
a225	LG2	27.931	altPDK30s928161_54772_41540	alt	PDK30s928161_54772	41540
h404	LG2	29.91	hetPDK30s837021_56594_38016	het	PDK30s837021_56594	38016
h404	LG2	29.91	hetPDK30s837021_56594_38003	het	PDK30s837021_56594	38003
h404	LG2	29.91	hetPDK30s837021_56594_38016	het	PDK30s837021_56594	38016
m715	LG2	32.113	malPDK30s700962_65145_60441	mal	PDK30s700962_65145	60441
m715	LG2	32.113	malPDK30s1122771_43047_5982	mal	PDK30s1122771_43047	5982
m715	LG2	32.113	malPDK30s700962_65145_55863	mal	PDK30s700962_65145	55863
m715	LG2	32.113	malPDK30s700962_65145_60441	mal	PDK30s700962_65145	60441
a228	LG2	32.275	altPDK30s940741_73584_70205	alt	PDK30s940741_73584	70205
a228	LG2	32.275	altPDK30s940741_73584_70204	alt	PDK30s940741_73584	70204
a228	LG2	32.275	altPDK30s940741_73584_70205	alt	PDK30s940741_73584	70205
a228	LG2	32.275	altPDK30s771571_11124_8104	alt	PDK30s771571_11124	8104
m588	LG2	32.415	malPDK30s1159611_9487_8521	mal	PDK30s1159611_9487	8521
m588	LG2	32.415	malPDK30s1159611_9487_8521	mal	PDK30s1159611_9487	8521
m588	LG2	32.415	malPDK30s700961_125393_24626	mal	PDK30s700961_125393	24626
m588	LG2	32.415	malPDK30s700961_125393_24938	mal	PDK30s700961_125393	24938
m588	LG2	32.415	malPDK30s806711_1325_305	mal	PDK30s806711_1325	305
m588	LG2	32.415	malPDK30s806711_1325_307	mal	PDK30s806711_1325	307
m588	LG2	32.415	malPDK30s806711_1325_348	mal	PDK30s806711_1325	348
m868	LG2	34.001	malPDK30s864791_42478_3705	mal	PDK30s864791_42478	3705
m868	LG2	34.001	malPDK30s658551_32725_8746	mal	PDK30s658551_32725	8746
m868	LG2	34.001	malPDK30s864791_42478_3705	mal	PDK30s864791_42478	3705
h303	LG2	34.823	hetPDK30s658661_17834_12986	het	PDK30s658661_17834	12986
h303	LG2	34.823	hetPDK30s658661_17834_12968	het	PDK30s658661_17834	12968
h303	LG2	34.823	hetPDK30s658661_17834_12986	het	PDK30s658661_17834	12986
h303	LG2	34.823	hetPDK30s658661_17834_13259	het	PDK30s658661_17834	13259
h303	LG2	34.823	hetPDK30s1069531_42968_38495	het	PDK30s1069531_42968	38495
m651	LG2	35.709	malPDK30s658551_32725_8746	mal	PDK30s658551_32725	8746
m651	LG2	35.709	malPDK30s658551_32725_8746	mal	PDK30s658551_32725	8746
m651	LG2	35.709	malPDK30s864791_42478_3705	mal	PDK30s864791_42478	3705
h315	LG2	38.5	hetPDK30s677371_73539_65038	het	PDK30s677371_73539	65038
h315	LG2	38.5	hetPDK30s677371_73539_65038	het	PDK30s677371_73539	65038
h315	LG2	38.5	hetPDK30s677371_73539_65345	het	PDK30s677371_73539	65345
a40	LG2	39.68	altPDK30s1136351_99883_9999	alt	PDK30s1136351_99883	9999
a40	LG2	39.68	refPDK30s787791_44416_40511	ref	PDK30s787791_44416	40511
a40	LG2	39.68	altPDK30s700961_125393_86130	alt	PDK30s700961_125393	86130
a40	LG2	39.68	refPDK30s1196971_26426_23989	ref	PDK30s1196971_26426	23989
a40	LG2	39.68	refPDK30s835621_129012_127978	ref	PDK30s835621_129012	127978
a40	LG2	39.68	refPDK30s835621_129012_127981	ref	PDK30s835621_129012	127981
a40	LG2	39.68	refPDK30s835621_129012_128030	ref	PDK30s835621_129012	128030
a40	LG2	39.68	refPDK30s835621_129012_128033	ref	PDK30s835621_129012	128033
a40	LG2	39.68	altPDK30s658551_32725_9501	alt	PDK30s658551_32725	9501
a40	LG2	39.68	altPDK30s995881_2996_1047	alt	PDK30s995881_2996	1047
a40	LG2	39.68	altPDK30s1136351_99883_9999	alt	PDK30s1136351_99883	9999
m687	LG2	39.945	malPDK30s680921_68305_39662	mal	PDK30s680921_68305	39662
m687	LG2	39.945	malPDK30s680921_68305_39476	mal	PDK30s680921_68305	39476
m687	LG2	39.945	malPDK30s680921_68305_39662	mal	PDK30s680921_68305	39662
m687	LG2	39.945	malPDK30s680921_68305_40835	mal	PDK30s680921_68305	40835
r1136	LG2	40.974	refPDK30s864791_42478_4044	ref	PDK30s864791_42478	4044
r1136	LG2	40.974	refPDK30s684951_11975_1441	ref	PDK30s684951_11975	1441
r1136	LG2	40.974	refPDK30s727771_13311_1730	ref	PDK30s727771_13311	1730
r1136	LG2	40.974	refPDK30s864791_42478_4044	ref	PDK30s864791_42478	4044
a3	LG2	42.145	altPDK30s1009911_70076_46617	alt	PDK30s1009911_70076	46617
a3	LG2	42.145	altPDK30s672751_61210_34076	alt	PDK30s672751_61210	34076
a3	LG2	42.145	altPDK30s730891_6945_2457	alt	PDK30s730891_6945	2457
a3	LG2	42.145	altPDK30s1009911_70076_46617	alt	PDK30s1009911_70076	46617
a3	LG2	42.145	altPDK30s1211711_42616_35705	alt	PDK30s1211711_42616	35705
a3	LG2	42.145	altPDK30s792241_12984_9915	alt	PDK30s792241_12984	9915
a3	LG2	42.145	altPDK30s825621_11383_9038	alt	PDK30s825621_11383	9038
a3	LG2	42.145	refPDK30s680921_68305_39732	ref	PDK30s680921_68305	39732
r1105	LG2	43.888	refPDK30s800101_24614_14109	ref	PDK30s800101_24614	14109
r1105	LG2	43.888	refPDK30s813591_9702_2786	ref	PDK30s813591_9702	2786
r1105	LG2	43.888	refPDK30s800101_24614_14109	ref	PDK30s800101_24614	14109
m812	LG2	46.539	malPDK30s798431_13867_8114	mal	PDK30s798431_13867	8114
m812	LG2	46.539	malPDK30s798431_13867_7966	mal	PDK30s798431_13867	7966
m812	LG2	46.539	malPDK30s798431_13867_7990	mal	PDK30s798431_13867	7990
m812	LG2	46.539	malPDK30s798431_13867_8114	mal	PDK30s798431_13867	8114
m515	LG2	46.968	malPDK30s1065361_35919_20466	mal	PDK30s1065361_35919	20466
m515	LG2	46.968	malPDK30s1065361_35919_3001	mal	PDK30s1065361_35919	3001
m515	LG2	46.968	malPDK30s1065361_35919_20466	mal	PDK30s1065361_35919	20466
h260	LG2	49.675	hetPDK30s1069371_48815_44070	het	PDK30s1069371_48815	44070
h260	LG2	49.675	hetPDK30s1069371_48815_44070	het	PDK30s1069371_48815	44070
h260	LG2	49.675	hetPDK30s1069371_48815_44073	het	PDK30s1069371_48815	44073
a93	LG2	51.332	altPDK30s677651_72607_70522	alt	PDK30s677651_72607	70522
a93	LG2	51.332	refPDK30s677651_72607_16148	ref	PDK30s677651_72607	16148
a93	LG2	51.332	refPDK30s677651_72607_16415	ref	PDK30s677651_72607	16415
a93	LG2	51.332	altPDK30s677651_72607_70522	alt	PDK30s677651_72607	70522
a155	LG2	52.089	altPDK30s789631_77645_69308	alt	PDK30s789631_77645	69308
a155	LG2	52.089	altPDK30s789631_77645_69308	alt	PDK30s789631_77645	69308
a155	LG2	52.089	altPDK30s789631_77645_69536	alt	PDK30s789631_77645	69536
h276	LG2	54.691	hetPDK30s1140451_51841_30052	het	PDK30s1140451_51841	30052
h276	LG2	54.691	hetPDK30s985331_19689_11678	het	PDK30s985331_19689	11678
h276	LG2	54.691	hetPDK30s1140451_51841_30052	het	PDK30s1140451_51841	30052
r1060	LG2	55.422	refPDK30s704841_69062_51065	ref	PDK30s704841_69062	51065
r1060	LG2	55.422	refPDK30s1096111_29123_240	ref	PDK30s1096111_29123	240
r1060	LG2	55.422	refPDK30s704841_69062_51065	ref	PDK30s704841_69062	51065
r1060	LG2	55.422	refPDK30s762601_8577_4250	ref	PDK30s762601_8577	4250
r1060	LG2	55.422	refPDK30s965851_7408_2128	ref	PDK30s965851_7408	2128
m804	LG2	55.789	malPDK30s789631_77645_13546	mal	PDK30s789631_77645	13546
m804	LG2	55.789	malPDK30s746551_11820_6263	mal	PDK30s746551_11820	6263
m804	LG2	55.789	malPDK30s789631_77645_13546	mal	PDK30s789631_77645	13546
m892	LG2	57.825	malPDK30s892861_75028_56972	mal	PDK30s892861_75028	56972
m892	LG2	57.825	malPDK30s892861_75028_54485	mal	PDK30s892861_75028	54485
m892	LG2	57.825	malPDK30s892861_75028_56972	mal	PDK30s892861_75028	56972
m892	LG2	57.825	malPDK30s892861_75028_56987	mal	PDK30s892861_75028	56987
m892	LG2	57.825	malPDK30s892861_75028_57177	mal	PDK30s892861_75028	57177
m892	LG2	57.825	malPDK30s892861_75028_57232	mal	PDK30s892861_75028	57232
m892	LG2	57.825	malPDK30s892861_75028_57250	mal	PDK30s892861_75028	57250
m892	LG2	57.825	malPDK30s892861_75028_57253	mal	PDK30s892861_75028	57253
m892	LG2	57.825	malPDK30s892861_75028_57255	mal	PDK30s892861_75028	57255
m721	LG2	59.78	malPDK30s704841_69062_51328	mal	PDK30s704841_69062	51328
m721	LG2	59.78	malPDK30s974041_45699_29747	mal	PDK30s974041_45699	29747
m721	LG2	59.78	malPDK30s704841_69062_52213	mal	PDK30s704841_69062	52213
m721	LG2	59.78	malPDK30s704841_69062_52220	mal	PDK30s704841_69062	52220
m721	LG2	59.78	malPDK30s704841_69062_51328	mal	PDK30s704841_69062	51328
m721	LG2	59.78	malPDK30s943701_32724_16171	mal	PDK30s943701_32724	16171
m721	LG2	59.78	malPDK30s974041_45699_29596	mal	PDK30s974041_45699	29596
m948	LG2	61.678	malPDK30s968371_34701_15860	mal	PDK30s968371_34701	15860
m948	LG2	61.678	malPDK30s1120061_7016_2783	mal	PDK30s1120061_7016	2783
m948	LG2	61.678	malPDK30s968371_34701_15860	mal	PDK30s968371_34701	15860
m948	LG2	61.678	malPDK30s968371_34701_15861	mal	PDK30s968371_34701	15861
m948	LG2	61.678	malPDK30s968371_34701_16034	mal	PDK30s968371_34701	16034
m783	LG2	63.59	malPDK30s760781_90564_8283	mal	PDK30s760781_90564	8283
m783	LG2	63.59	malPDK30s760781_90564_8283	mal	PDK30s760781_90564	8283
m783	LG2	63.59	malPDK30s878181_14286_13126	mal	PDK30s878181_14286	13126
m783	LG2	63.59	malPDK30s878181_14286_13127	mal	PDK30s878181_14286	13127
m783	LG2	63.59	malPDK30s973861_149108_143598	mal	PDK30s973861_149108	143598
m783	LG2	63.59	malPDK30s973861_149108_143636	mal	PDK30s973861_149108	143636
m783	LG2	63.59	malPDK30s973861_149108_143637	mal	PDK30s973861_149108	143637
m800	LG2	63.612	malPDK30s778521_39719_35774	mal	PDK30s778521_39719	35774
m800	LG2	63.612	malPDK30s778521_39719_35774	mal	PDK30s778521_39719	35774
m800	LG2	63.612	malPDK30s778521_39719_35780	mal	PDK30s778521_39719	35780
r1176	LG2	65.859	refPDK30s968371_34701_30189	ref	PDK30s968371_34701	30189
r1176	LG2	65.859	refPDK30s968371_34701_30189	ref	PDK30s968371_34701	30189
r1176	LG2	65.859	refPDK30s968371_34701_30196	ref	PDK30s968371_34701	30196
r1176	LG2	65.859	refPDK30s968371_34701_30221	ref	PDK30s968371_34701	30221
r1176	LG2	65.859	refPDK30s968371_34701_30496	ref	PDK30s968371_34701	30496
a192	LG2	68.976	altPDK30s861561_4346_2508	alt	PDK30s861561_4346	2508
a192	LG2	68.976	altPDK30s1184151_3695_125	alt	PDK30s1184151_3695	125
a192	LG2	68.976	altPDK30s861561_4346_2508	alt	PDK30s861561_4346	2508
a192	LG2	68.976	altPDK30s902661_3076_1617	alt	PDK30s902661_3076	1617
a192	LG2	68.976	refPDK30s859721_59967_58192	ref	PDK30s859721_59967	58192
h431	LG2	71.207	hetPDK30s897931_66686_64772	het	PDK30s897931_66686	64772
h431	LG2	71.207	hetPDK30s897931_66686_64772	het	PDK30s897931_66686	64772
h431	LG2	71.207	hetPDK30s897931_66686_64779	het	PDK30s897931_66686	64779
h431	LG2	71.207	hetPDK30s897931_66686_65039	het	PDK30s897931_66686	65039
a92	LG2	72.391	altPDK30s676671_77247_35914	alt	PDK30s676671_77247	35914
a92	LG2	72.391	refPDK30s65509189_47955_32378	ref	PDK30s65509189_47955	32378
a92	LG2	72.391	altPDK30s676671_77247_35914	alt	PDK30s676671_77247	35914
m864	LG2	72.963	malPDK30s859721_59967_30288	mal	PDK30s859721_59967	30288
m864	LG2	72.963	malPDK30s739091_32949_15493	mal	PDK30s739091_32949	15493
m864	LG2	72.963	malPDK30s859721_59967_30288	mal	PDK30s859721_59967	30288
h289	LG2	74.835	hetPDK30s1190481_9528_6606	het	PDK30s1190481_9528	6606
h289	LG2	74.835	hetPDK30s1190481_9528_6606	het	PDK30s1190481_9528	6606
h289	LG2	74.835	hetPDK30s1190481_9528_6640	het	PDK30s1190481_9528	6640
h289	LG2	74.835	hetPDK30s1190481_9528_6656	het	PDK30s1190481_9528	6656
h289	LG2	74.835	hetPDK30s1190481_9528_6674	het	PDK30s1190481_9528	6674
m629	LG2	75.744	malPDK30s65509189_47955_32348	mal	PDK30s65509189_47955	32348
m629	LG2	75.744	malPDK30s65509189_47955_32348	mal	PDK30s65509189_47955	32348
m629	LG2	75.744	malPDK30s65509189_47955_32351	mal	PDK30s65509189_47955	32351
m629	LG2	75.744	malPDK30s65509189_47955_32635	mal	PDK30s65509189_47955	32635
m629	LG2	75.744	malPDK30s65509189_47955_32649	mal	PDK30s65509189_47955	32649
m629	LG2	75.744	malPDK30s65509189_47955_32676	mal	PDK30s65509189_47955	32676
m629	LG2	75.744	malPDK30s65509189_47955_32677	mal	PDK30s65509189_47955	32677
m673	LG2	77.146	malPDK30s676671_77247_50138	mal	PDK30s676671_77247	50138
m673	LG2	77.146	malPDK30s1085781_30830_28196	mal	PDK30s1085781_30830	28196
m673	LG2	77.146	malPDK30s1085781_30830_28393	mal	PDK30s1085781_30830	28393
m673	LG2	77.146	malPDK30s676671_77247_50138	mal	PDK30s676671_77247	50138
a51	LG2	78.15	altPDK30s1180111_81737_42617	alt	PDK30s1180111_81737	42617
a51	LG2	78.15	altPDK30s1180111_81737_37947	alt	PDK30s1180111_81737	37947
a51	LG2	78.15	refPDK30s817631_39910_22894	ref	PDK30s817631_39910	22894
a51	LG2	78.15	altPDK30s1180111_81737_42344	alt	PDK30s1180111_81737	42344
a51	LG2	78.15	altPDK30s1180111_81737_42617	alt	PDK30s1180111_81737	42617
a51	LG2	78.15	refPDK30s788201_40467_28283	ref	PDK30s788201_40467	28283
a51	LG2	78.15	refPDK30s788201_40467_28295	ref	PDK30s788201_40467	28295
m672	LG2	80.116	malPDK30s676671_77247_36464	mal	PDK30s676671_77247	36464
m672	LG2	80.116	malPDK30s1085781_30830_28200	mal	PDK30s1085781_30830	28200
m672	LG2	80.116	malPDK30s676671_77247_36464	mal	PDK30s676671_77247	36464
m659	LG2	80.443	malPDK30s665411_121307_78591	mal	PDK30s665411_121307	78591
m659	LG2	80.443	malPDK30s665411_121307_78590	mal	PDK30s665411_121307	78590
m659	LG2	80.443	malPDK30s665411_121307_78591	mal	PDK30s665411_121307	78591
m659	LG2	80.443	malPDK30s665411_121307_78594	mal	PDK30s665411_121307	78594
h368	LG2	81.041	hetPDK30s763861_20730_13421	het	PDK30s763861_20730	13421
h368	LG2	81.041	hetPDK30s763861_20730_13421	het	PDK30s763861_20730	13421
h368	LG2	81.041	hetPDK30s788201_40467_30808	het	PDK30s788201_40467	30808
r1084	LG2	81.702	refPDK30s761101_4669_2183	ref	PDK30s761101_4669	2183
r1084	LG2	81.702	refPDK30s761101_4669_2179	ref	PDK30s761101_4669	2179
r1084	LG2	81.702	refPDK30s761101_4669_2183	ref	PDK30s761101_4669	2183
r1084	LG2	81.702	refPDK30s761101_4669_2204	ref	PDK30s761101_4669	2204
r1084	LG2	81.702	refPDK30s761101_4669_2205	ref	PDK30s761101_4669	2205
r1084	LG2	81.702	refPDK30s868711_37979_33300	ref	PDK30s868711_37979	33300
r1084	LG2	81.702	refPDK30s868711_37979_33313	ref	PDK30s868711_37979	33313
r1084	LG2	81.702	refPDK30s1056191_29189_24680	ref	PDK30s1056191_29189	24680
r1138	LG2	81.849	refPDK30s868711_37979_33313	ref	PDK30s868711_37979	33313
r1138	LG2	81.849	refPDK30s761101_4669_2179	ref	PDK30s761101_4669	2179
r1138	LG2	81.849	refPDK30s761101_4669_2183	ref	PDK30s761101_4669	2183
r1138	LG2	81.849	refPDK30s761101_4669_2204	ref	PDK30s761101_4669	2204
r1138	LG2	81.849	refPDK30s761101_4669_2205	ref	PDK30s761101_4669	2205
r1138	LG2	81.849	refPDK30s868711_37979_33300	ref	PDK30s868711_37979	33300
r1138	LG2	81.849	refPDK30s868711_37979_33313	ref	PDK30s868711_37979	33313
r1138	LG2	81.849	refPDK30s1056191_29189_24680	ref	PDK30s1056191_29189	24680
h259	LG2	83.127	hetPDK30s1068421_1850_1612	het	PDK30s1068421_1850	1612
h259	LG2	83.127	hetPDK30s1068421_1850_1558	het	PDK30s1068421_1850	1558
h259	LG2	83.127	hetPDK30s1068421_1850_1612	het	PDK30s1068421_1850	1612
r1119	LG2	84.299	refPDK30s830601_10770_1082	ref	PDK30s830601_10770	1082
r1119	LG2	84.299	refPDK30s830601_10770_1082	ref	PDK30s830601_10770	1082
r1119	LG2	84.299	refPDK30s830601_10770_1084	ref	PDK30s830601_10770	1084
r1119	LG2	84.299	refPDK30s830601_10770_1293	ref	PDK30s830601_10770	1293
r1119	LG2	84.299	refPDK30s830601_10770_1295	ref	PDK30s830601_10770	1295
r1119	LG2	84.299	refPDK30s830601_10770_1392	ref	PDK30s830601_10770	1392
h408	LG2	84.463	hetPDK30s840141_530_429	het	PDK30s840141_530	429
h408	LG2	84.463	hetPDK30s688041_8138_2615	het	PDK30s688041_8138	2615
h408	LG2	84.463	hetPDK30s840141_530_429	het	PDK30s840141_530	429
m635	LG2	86.747	malPDK30s65509376_63032_21682	mal	PDK30s65509376_63032	21682
m635	LG2	86.747	malPDK30s670091_34340_29171	mal	PDK30s670091_34340	29171
m635	LG2	86.747	malPDK30s670221_44957_29847	mal	PDK30s670221_44957	29847
m635	LG2	86.747	malPDK30s670221_44957_29877	mal	PDK30s670221_44957	29877
m635	LG2	86.747	malPDK30s670221_44957_29885	mal	PDK30s670221_44957	29885
m635	LG2	86.747	malPDK30s65509376_63032_21682	mal	PDK30s65509376_63032	21682
m511	LG2	87.506	malPDK30s1057611_51772_44055	mal	PDK30s1057611_51772	44055
m511	LG2	87.506	malPDK30s1057611_51772_44055	mal	PDK30s1057611_51772	44055
m511	LG2	87.506	malPDK30s1207631_1106_799	mal	PDK30s1207631_1106	799
r1000	LG2	88.852	refPDK30s1131531_36145_24751	ref	PDK30s1131531_36145	24751
r1000	LG2	88.852	altPDK30s702041_112023_91223	alt	PDK30s702041_112023	91223
r1000	LG2	88.852	refPDK30s1131531_36145_24751	ref	PDK30s1131531_36145	24751
h410	LG2	89.41	hetPDK30s851361_13027_953	het	PDK30s851361_13027	953
h410	LG2	89.41	hetPDK30s851361_13027_8361	het	PDK30s851361_13027	8361
h410	LG2	89.41	hetPDK30s851361_13027_953	het	PDK30s851361_13027	953
m538	LG2	91.393	malPDK30s1099521_31608_14846	mal	PDK30s1099521_31608	14846
m538	LG2	91.393	malPDK30s1099521_31608_14846	mal	PDK30s1099521_31608	14846
m538	LG2	91.393	malPDK30s1099521_31608_14847	mal	PDK30s1099521_31608	14847
a197	LG2	92.442	altPDK30s868001_55707_4509	alt	PDK30s868001_55707	4509
a197	LG2	92.442	altPDK30s868001_55707_4509	alt	PDK30s868001_55707	4509
a197	LG2	92.442	altPDK30s868001_55707_4520	alt	PDK30s868001_55707	4520
a197	LG2	92.442	altPDK30s868001_55707_11930	alt	PDK30s868001_55707	11930
m851	LG2	92.658	malPDK30s843531_20563_4902	mal	PDK30s843531_20563	4902
m851	LG2	92.658	malPDK30s685512_14591_3484	mal	PDK30s685512_14591	3484
m851	LG2	92.658	malPDK30s685512_14591_3486	mal	PDK30s685512_14591	3486
m851	LG2	92.658	malPDK30s685512_14591_2876	mal	PDK30s685512_14591	2876
m851	LG2	92.658	malPDK30s685512_14591_3142	mal	PDK30s685512_14591	3142
m851	LG2	92.658	malPDK30s813371_9561_5832	mal	PDK30s813371_9561	5832
m851	LG2	92.658	malPDK30s843531_20563_4902	mal	PDK30s843531_20563	4902
h447	LG2	94.501	hetPDK30s931581_51846_47072	het	PDK30s931581_51846	47072
h447	LG2	94.501	hetPDK30s931581_51846_47372	het	PDK30s931581_51846	47372
h447	LG2	94.501	hetPDK30s931581_51846_47072	het	PDK30s931581_51846	47072
m697	LG2	94.623	malPDK30s685512_14591_3507	mal	PDK30s685512_14591	3507
m697	LG2	94.623	malPDK30s685512_14591_3507	mal	PDK30s685512_14591	3507
m697	LG2	94.623	malPDK30s685512_14591_3516	mal	PDK30s685512_14591	3516
m697	LG2	94.623	malPDK30s685512_14591_3562	mal	PDK30s685512_14591	3562
m697	LG2	94.623	malPDK30s770411_22259_18042	mal	PDK30s770411_22259	18042
m697	LG2	94.623	malPDK30s770411_22259_18236	mal	PDK30s770411_22259	18236
m696	LG2	94.736	malPDK30s685512_14591_11017	mal	PDK30s685512_14591	11017
m696	LG2	94.736	malPDK30s685512_14591_11017	mal	PDK30s685512_14591	11017
m696	LG2	94.736	malPDK30s685512_14591_11047	mal	PDK30s685512_14591	11047
m696	LG2	94.736	malPDK30s685512_14591_11335	mal	PDK30s685512_14591	11335
r1045	LG2	95.826	refPDK30s686661_3923_322	ref	PDK30s686661_3923	322
r1045	LG2	95.826	refPDK30s686661_3923_286	ref	PDK30s686661_3923	286
r1045	LG2	95.826	refPDK30s686661_3923_322	ref	PDK30s686661_3923	322
m499	LG2	96.637	malPDK30s1040701_33149_19584	mal	PDK30s1040701_33149	19584
m499	LG2	96.637	malPDK30s1040701_33149_19584	mal	PDK30s1040701_33149	19584
m499	LG2	96.637	malPDK30s932881_10014_2512	mal	PDK30s932881_10014	2512
h425	LG2	98.109	hetPDK30s879381_9278_2027	het	PDK30s879381_9278	2027
h425	LG2	98.109	hetPDK30s879381_9278_2027	het	PDK30s879381_9278	2027
h425	LG2	98.109	hetPDK30s879381_9278_2028	het	PDK30s879381_9278	2028
h425	LG2	98.109	hetPDK30s879381_9278_2075	het	PDK30s879381_9278	2075
h425	LG2	98.109	hetPDK30s879381_9278_2319	het	PDK30s879381_9278	2319
h425	LG2	98.109	hetPDK30s879381_9278_2325	het	PDK30s879381_9278	2325
h425	LG2	98.109	hetPDK30s879381_9278_2326	het	PDK30s879381_9278	2326
h425	LG2	98.109	hetPDK30s879381_9278_2348	het	PDK30s879381_9278	2348
r1094	LG2	99.897	refPDK30s786671_10105_245	ref	PDK30s786671_10105	245
r1094	LG2	99.897	refPDK30s1116381_38267_30524	ref	PDK30s1116381_38267	30524
r1094	LG2	99.897	refPDK30s1169791_17230_9555	ref	PDK30s1169791_17230	9555
r1094	LG2	99.897	refPDK30s786671_10105_245	ref	PDK30s786671_10105	245
h455	LG2	106.345	hetPDK30s973521_3659_1829	het	PDK30s973521_3659	1829
h455	LG2	106.345	hetPDK30s973521_3659_1889	het	PDK30s973521_3659	1889
h455	LG2	106.345	hetPDK30s973521_3659_1829	het	PDK30s973521_3659	1829
m811	LG2	111.041	malPDK30s797131_2298_1144	mal	PDK30s797131_2298	1144
m811	LG2	111.041	malPDK30s1055741_28147_13946	mal	PDK30s1055741_28147	13946
m811	LG2	111.041	malPDK30s1115031_36829_14449	mal	PDK30s1115031_36829	14449
m811	LG2	111.041	malPDK30s1115031_36829_14466	mal	PDK30s1115031_36829	14466
m811	LG2	111.041	malPDK30s1044841_16636_12461	mal	PDK30s1044841_16636	12461
m811	LG2	111.041	malPDK30s961251_29257_9093	mal	PDK30s961251_29257	9093
m811	LG2	111.041	malPDK30s797131_2298_1144	mal	PDK30s797131_2298	1144
h273	LG2	112.999	hetPDK30s1125941_13648_11653	het	PDK30s1125941_13648	11653
h273	LG2	112.999	hetPDK30s1125941_13648_11653	het	PDK30s1125941_13648	11653
h273	LG2	112.999	hetPDK30s1125941_13648_11708	het	PDK30s1125941_13648	11708
r1052	LG2	115.076	refPDK30s693781_13564_6689	ref	PDK30s693781_13564	6689
r1052	LG2	115.076	altPDK30s693781_13564_2281	alt	PDK30s693781_13564	2281
r1052	LG2	115.076	refPDK30s693781_13564_6689	ref	PDK30s693781_13564	6689
h278	LG2	116.936	hetPDK30s1158581_13078_7629	het	PDK30s1158581_13078	7629
h278	LG2	116.936	hetPDK30s1158581_13078_7295	het	PDK30s1158581_13078	7295
h278	LG2	116.936	hetPDK30s1158581_13078_7629	het	PDK30s1158581_13078	7629
m703	LG2	117.025	malPDK30s690351_20414_6829	mal	PDK30s690351_20414	6829
m703	LG2	117.025	malPDK30s690351_20414_6829	mal	PDK30s690351_20414	6829
m703	LG2	117.025	malPDK30s856621_13972_4223	mal	PDK30s856621_13972	4223
m703	LG2	117.025	malPDK30s856621_13972_4242	mal	PDK30s856621_13972	4242
m613	LG2	117.371	malPDK30s1195441_16389_5439	mal	PDK30s1195441_16389	5439
m613	LG2	117.371	malPDK30s905331_42718_32997	mal	PDK30s905331_42718	32997
m613	LG2	117.371	malPDK30s1195441_16389_5439	mal	PDK30s1195441_16389	5439
m613	LG2	117.371	malPDK30s668421_60033_56523	mal	PDK30s668421_60033	56523
m702	LG2	117.412	malPDK30s690351_20414_6550	mal	PDK30s690351_20414	6550
m702	LG2	117.412	malPDK30s690351_20414_6550	mal	PDK30s690351_20414	6550
m702	LG2	117.412	malPDK30s690351_20414_6573	mal	PDK30s690351_20414	6573
r992	LG2	117.569	refPDK30s1116731_33926_29322	ref	PDK30s1116731_33926	29322
r992	LG2	117.569	refPDK30s1116731_33926_29322	ref	PDK30s1116731_33926	29322
r992	LG2	117.569	refPDK30s825851_80379_53632	ref	PDK30s825851_80379	53632
r992	LG2	117.569	refPDK30s825851_80379_53636	ref	PDK30s825851_80379	53636
m610	LG2	119.322	malPDK30s1187831_45132_40294	mal	PDK30s1187831_45132	40294
m610	LG2	119.322	malPDK30s1187831_45132_40293	mal	PDK30s1187831_45132	40293
m610	LG2	119.322	malPDK30s1187831_45132_40294	mal	PDK30s1187831_45132	40294
a45	LG2	121.222	altPDK30s1164921_55066_21086	alt	PDK30s1164921_55066	21086
a45	LG2	121.222	altPDK30s1164921_55066_21086	alt	PDK30s1164921_55066	21086
a45	LG2	121.222	altPDK30s687331_36802_28319	alt	PDK30s687331_36802	28319
r1046	LG2	122.426	refPDK30s687331_36802_28305	ref	PDK30s687331_36802	28305
r1046	LG2	122.426	refPDK30s1164921_55066_37436	ref	PDK30s1164921_55066	37436
r1046	LG2	122.426	refPDK30s687331_36802_28305	ref	PDK30s687331_36802	28305
r1046	LG2	122.426	refPDK30s687331_36802_29021	ref	PDK30s687331_36802	29021
m577	LG3	0	malPDK30s1145531_70681_51776	mal	PDK30s1145531_70681	51776
m577	LG3	0	malPDK30s964571_17437_1341	mal	PDK30s964571_17437	1341
m577	LG3	0	malPDK30s1145531_70681_51776	mal	PDK30s1145531_70681	51776
r1150	LG3	1.81	refPDK30s889891_64924_57076	ref	PDK30s889891_64924	57076
r1150	LG3	1.81	altPDK30s1012611_76392_21905	alt	PDK30s1012611_76392	21905
r1150	LG3	1.81	altPDK30s1065891_733_353	alt	PDK30s1065891_733	353
r1150	LG3	1.81	refPDK30s863081_18315_14376	ref	PDK30s863081_18315	14376
r1150	LG3	1.81	altPDK30s893411_69824_32676	alt	PDK30s893411_69824	32676
r1150	LG3	1.81	altPDK30s893411_69824_32705	alt	PDK30s893411_69824	32705
r1150	LG3	1.81	altPDK30s1097861_11300_1983	alt	PDK30s1097861_11300	1983
r1150	LG3	1.81	refPDK30s1117551_23190_12841	ref	PDK30s1117551_23190	12841
r1150	LG3	1.81	altPDK30s1028551_50289_46410	alt	PDK30s1028551_50289	46410
r1150	LG3	1.81	altPDK30s1028551_50289_46492	alt	PDK30s1028551_50289	46492
r1150	LG3	1.81	altPDK30s692531_122581_38539	alt	PDK30s692531_122581	38539
r1150	LG3	1.81	altPDK30s834791_16559_8205	alt	PDK30s834791_16559	8205
r1150	LG3	1.81	altPDK30s834791_16559_8629	alt	PDK30s834791_16559	8629
r1150	LG3	1.81	altPDK30s848501_15381_12002	alt	PDK30s848501_15381	12002
r1150	LG3	1.81	altPDK30s877781_61414_48785	alt	PDK30s877781_61414	48785
r1150	LG3	1.81	altPDK30s890681_14196_2365	alt	PDK30s890681_14196	2365
r1150	LG3	1.81	altPDK30s925961_40755_28905	alt	PDK30s925961_40755	28905
r1150	LG3	1.81	altPDK30s925961_40755_29078	alt	PDK30s925961_40755	29078
r1150	LG3	1.81	altPDK30s980471_3747_357	alt	PDK30s980471_3747	357
r1150	LG3	1.81	altPDK30s980471_3747_439	alt	PDK30s980471_3747	439
r1150	LG3	1.81	refPDK30s1145531_70681_27670	ref	PDK30s1145531_70681	27670
r1150	LG3	1.81	refPDK30s1181701_9748_4606	ref	PDK30s1181701_9748	4606
r1150	LG3	1.81	refPDK30s720081_14336_10252	ref	PDK30s720081_14336	10252
r1150	LG3	1.81	refPDK30s834791_16559_8899	ref	PDK30s834791_16559	8899
r1150	LG3	1.81	refPDK30s877781_61414_47782	ref	PDK30s877781_61414	47782
r1150	LG3	1.81	refPDK30s889891_64924_57042	ref	PDK30s889891_64924	57042
r1150	LG3	1.81	refPDK30s889891_64924_57076	ref	PDK30s889891_64924	57076
r1150	LG3	1.81	refPDK30s889891_64924_57264	ref	PDK30s889891_64924	57264
r1100	LG3	5.723	refPDK30s790611_96073_21940	ref	PDK30s790611_96073	21940
r1100	LG3	5.723	altPDK30s880451_14565_5644	alt	PDK30s880451_14565	5644
r1100	LG3	5.723	altPDK30s880451_14565_2232	alt	PDK30s880451_14565	2232
r1100	LG3	5.723	refPDK30s687201_99507_9810	ref	PDK30s687201_99507	9810
r1100	LG3	5.723	refPDK30s687201_99507_9816	ref	PDK30s687201_99507	9816
r1100	LG3	5.723	refPDK30s687201_99507_9817	ref	PDK30s687201_99507	9817
r1100	LG3	5.723	refPDK30s687201_99507_9821	ref	PDK30s687201_99507	9821
r1100	LG3	5.723	refPDK30s880451_14565_2260	ref	PDK30s880451_14565	2260
r1100	LG3	5.723	refPDK30s790611_96073_21940	ref	PDK30s790611_96073	21940
r1048	LG3	5.767	refPDK30s691631_30607_15619	ref	PDK30s691631_30607	15619
r1048	LG3	5.767	refPDK30s691631_30607_15619	ref	PDK30s691631_30607	15619
r1048	LG3	5.767	altPDK30s691631_30607_9679	alt	PDK30s691631_30607	9679
a204	LG3	5.991	altPDK30s880451_14565_4012	alt	PDK30s880451_14565	4012
a204	LG3	5.991	altPDK30s880451_14565_4012	alt	PDK30s880451_14565	4012
a204	LG3	5.991	altPDK30s880451_14565_4035	alt	PDK30s880451_14565	4035
a204	LG3	5.991	altPDK30s880451_14565_4038	alt	PDK30s880451_14565	4038
a204	LG3	5.991	altPDK30s880451_14565_4071	alt	PDK30s880451_14565	4071
a204	LG3	5.991	altPDK30s880451_14565_4228	alt	PDK30s880451_14565	4228
m705	LG3	7.469	malPDK30s691631_30607_30182	mal	PDK30s691631_30607	30182
m705	LG3	7.469	malPDK30s1054631_32990_12915	mal	PDK30s1054631_32990	12915
m705	LG3	7.469	malPDK30s790611_96073_21927	mal	PDK30s790611_96073	21927
m705	LG3	7.469	malPDK30s691631_30607_30138	mal	PDK30s691631_30607	30138
m705	LG3	7.469	malPDK30s691631_30607_30182	mal	PDK30s691631_30607	30182
h325	LG3	9.895	hetPDK30s691631_30607_15631	het	PDK30s691631_30607	15631
h325	LG3	9.895	hetPDK30s691631_30607_15611	het	PDK30s691631_30607	15611
h325	LG3	9.895	hetPDK30s691631_30607_15631	het	PDK30s691631_30607	15631
h325	LG3	9.895	hetPDK30s691631_30607_15632	het	PDK30s691631_30607	15632
h326	LG3	9.9	hetPDK30s691631_30607_16664	het	PDK30s691631_30607	16664
h326	LG3	9.9	hetPDK30s691631_30607_16656	het	PDK30s691631_30607	16656
h326	LG3	9.9	hetPDK30s691631_30607_16664	het	PDK30s691631_30607	16664
a94	LG3	11.997	altPDK30s679311_131833_39504	alt	PDK30s679311_131833	39504
a94	LG3	11.997	altPDK30s763941_31481_22380	alt	PDK30s763941_31481	22380
a94	LG3	11.997	altPDK30s679311_131833_20475	alt	PDK30s679311_131833	20475
a94	LG3	11.997	altPDK30s1083451_47053_29837	alt	PDK30s1083451_47053	29837
a94	LG3	11.997	altPDK30s679311_131833_39504	alt	PDK30s679311_131833	39504
a94	LG3	11.997	altPDK30s679311_131833_44714	alt	PDK30s679311_131833	44714
a94	LG3	11.997	altPDK30s679311_131833_87949	alt	PDK30s679311_131833	87949
a94	LG3	11.997	altPDK30s696061_22523_20501	alt	PDK30s696061_22523	20501
a94	LG3	11.997	refPDK30s696061_22523_20271	ref	PDK30s696061_22523	20271
a94	LG3	11.997	refPDK30s696261_69667_60832	ref	PDK30s696261_69667	60832
a5	LG3	12.716	altPDK30s1023091_23525_6089	alt	PDK30s1023091_23525	6089
a5	LG3	12.716	altPDK30s1023091_23525_6089	alt	PDK30s1023091_23525	6089
a5	LG3	12.716	altPDK30s753381_40620_17632	alt	PDK30s753381_40620	17632
a5	LG3	12.716	altPDK30s753381_40620_29258	alt	PDK30s753381_40620	29258
h324	LG3	13.609	hetPDK30s687201_99507_69278	het	PDK30s687201_99507	69278
h324	LG3	13.609	hetPDK30s687201_99507_69278	het	PDK30s687201_99507	69278
h324	LG3	13.609	hetPDK30s687201_99507_66289	het	PDK30s687201_99507	66289
a13	LG3	14.685	altPDK30s1060781_6363_1181	alt	PDK30s1060781_6363	1181
a13	LG3	14.685	altPDK30s1060781_6363_1181	alt	PDK30s1060781_6363	1181
a13	LG3	14.685	altPDK30s784431_49321_7076	alt	PDK30s784431_49321	7076
r1092	LG3	16.067	refPDK30s778441_55759_54648	ref	PDK30s778441_55759	54648
r1092	LG3	16.067	refPDK30s1048331_1187_639	ref	PDK30s1048331_1187	639
r1092	LG3	16.067	refPDK30s778441_55759_54648	ref	PDK30s778441_55759	54648
a2	LG3	16.095	altPDK30s1007231_87857_79669	alt	PDK30s1007231_87857	79669
a2	LG3	16.095	altPDK30s1007231_87857_79669	alt	PDK30s1007231_87857	79669
a2	LG3	16.095	altPDK30s1007231_87857_79692	alt	PDK30s1007231_87857	79692
a2	LG3	16.095	altPDK30s668161_27916_21702	alt	PDK30s668161_27916	21702
a2	LG3	16.095	altPDK30s668161_27916_21721	alt	PDK30s668161_27916	21721
a2	LG3	16.095	altPDK30s668161_27916_21987	alt	PDK30s668161_27916	21987
a2	LG3	16.095	altPDK30s765181_52351_33172	alt	PDK30s765181_52351	33172
a2	LG3	16.095	refPDK30s1007231_87857_79975	ref	PDK30s1007231_87857	79975
a2	LG3	16.095	refPDK30s817341_18425_14642	ref	PDK30s817341_18425	14642
h316	LG3	17.118	hetPDK30s679311_131833_131431	het	PDK30s679311_131833	131431
h316	LG3	17.118	hetPDK30s1083451_47053_29832	het	PDK30s1083451_47053	29832
h316	LG3	17.118	hetPDK30s679311_131833_131431	het	PDK30s679311_131833	131431
h316	LG3	17.118	hetPDK30s708581_77288_30036	het	PDK30s708581_77288	30036
h316	LG3	17.118	hetPDK30s708581_77288_59221	het	PDK30s708581_77288	59221
h334	LG3	17.702	hetPDK30s708581_77288_59509	het	PDK30s708581_77288	59509
h334	LG3	17.702	hetPDK30s708581_77288_66566	het	PDK30s708581_77288	66566
h334	LG3	17.702	hetPDK30s664961_45501_11145	het	PDK30s664961_45501	11145
h334	LG3	17.702	hetPDK30s708581_77288_59509	het	PDK30s708581_77288	59509
h334	LG3	17.702	hetPDK30s763941_31481_12599	het	PDK30s763941_31481	12599
h264	LG3	18.491	hetPDK30s1094661_45306_6596	het	PDK30s1094661_45306	6596
h264	LG3	18.491	hetPDK30s1094661_45306_6596	het	PDK30s1094661_45306	6596
h264	LG3	18.491	hetPDK30s1094661_45306_6604	het	PDK30s1094661_45306	6604
m509	LG3	18.564	malPDK30s1056661_61154_35650	mal	PDK30s1056661_61154	35650
m509	LG3	18.564	malPDK30s1056661_61154_35650	mal	PDK30s1056661_61154	35650
m509	LG3	18.564	malPDK30s1056661_61154_35861	mal	PDK30s1056661_61154	35861
h301	LG3	19.087	hetPDK30s656501_33538_29601	het	PDK30s656501_33538	29601
h301	LG3	19.087	hetPDK30s656501_33538_29601	het	PDK30s656501_33538	29601
h301	LG3	19.087	hetPDK30s893951_19208_16883	het	PDK30s893951_19208	16883
m664	LG3	20.18	malPDK30s669381_57875_54707	mal	PDK30s669381_57875	54707
m664	LG3	20.18	malPDK30s669381_57875_54707	mal	PDK30s669381_57875	54707
m664	LG3	20.18	malPDK30s669381_57875_54976	mal	PDK30s669381_57875	54976
m664	LG3	20.18	malPDK30s685001_37622_4673	mal	PDK30s685001_37622	4673
a127	LG3	21.009	altPDK30s743151_23194_1008	alt	PDK30s743151_23194	1008
a127	LG3	21.009	altPDK30s743151_23194_1008	alt	PDK30s743151_23194	1008
a127	LG3	21.009	altPDK30s743151_23194_703	alt	PDK30s743151_23194	703
h338	LG3	21.243	hetPDK30s717461_69335_17064	het	PDK30s717461_69335	17064
h338	LG3	21.243	hetPDK30s717461_69335_17064	het	PDK30s717461_69335	17064
h338	LG3	21.243	hetPDK30s717461_69335_17093	het	PDK30s717461_69335	17093
h338	LG3	21.243	hetPDK30s717461_69335_17094	het	PDK30s717461_69335	17094
m753	LG3	22.218	malPDK30s741321_28212_5440	mal	PDK30s741321_28212	5440
m753	LG3	22.218	malPDK30s741321_28212_5440	mal	PDK30s741321_28212	5440
m753	LG3	22.218	malPDK30s741321_28212_7284	mal	PDK30s741321_28212	7284
r1040	LG3	22.94	refPDK30s669381_57875_54960	ref	PDK30s669381_57875	54960
r1040	LG3	22.94	refPDK30s850801_849_262	ref	PDK30s850801_849	262
r1040	LG3	22.94	altPDK30s929371_25679_19459	alt	PDK30s929371_25679	19459
r1040	LG3	22.94	refPDK30s669381_57875_54960	ref	PDK30s669381_57875	54960
r1040	LG3	22.94	refPDK30s744421_18052_14540	ref	PDK30s744421_18052	14540
h354	LG3	24.091	hetPDK30s741321_28212_5723	het	PDK30s741321_28212	5723
h354	LG3	24.091	hetPDK30s741321_28212_27278	het	PDK30s741321_28212	27278
h354	LG3	24.091	hetPDK30s741321_28212_5723	het	PDK30s741321_28212	5723
a125	LG3	25.034	altPDK30s741321_28212_5702	alt	PDK30s741321_28212	5702
a125	LG3	25.034	altPDK30s700611_4658_4103	alt	PDK30s700611_4658	4103
a125	LG3	25.034	altPDK30s741321_28212_5702	alt	PDK30s741321_28212	5702
m899	LG3	28.041	malPDK30s901481_13353_11832	mal	PDK30s901481_13353	11832
m899	LG3	28.041	malPDK30s901481_13353_11832	mal	PDK30s901481_13353	11832
m899	LG3	28.041	malPDK30s901481_13353_12217	mal	PDK30s901481_13353	12217
h361	LG3	28.499	hetPDK30s751781_80131_43414	het	PDK30s751781_80131	43414
h361	LG3	28.499	hetPDK30s751781_80131_43414	het	PDK30s751781_80131	43414
h361	LG3	28.499	hetPDK30s751781_80131_43442	het	PDK30s751781_80131	43442
m900	LG3	29.712	malPDK30s901791_17959_4076	mal	PDK30s901791_17959	4076
m900	LG3	29.712	malPDK30s901791_17959_3811	mal	PDK30s901791_17959	3811
m900	LG3	29.712	malPDK30s901791_17959_4076	mal	PDK30s901791_17959	4076
r1051	LG3	29.908	refPDK30s693101_42169_17803	ref	PDK30s693101_42169	17803
r1051	LG3	29.908	refPDK30s751781_80131_43143	ref	PDK30s751781_80131	43143
r1051	LG3	29.908	refPDK30s751781_80131_41788	ref	PDK30s751781_80131	41788
r1051	LG3	29.908	refPDK30s693101_42169_17803	ref	PDK30s693101_42169	17803
h433	LG3	30.214	hetPDK30s901481_13353_12162	het	PDK30s901481_13353	12162
h433	LG3	30.214	hetPDK30s901481_13353_12162	het	PDK30s901481_13353	12162
h433	LG3	30.214	hetPDK30s901481_13353_12183	het	PDK30s901481_13353	12183
h433	LG3	30.214	hetPDK30s901481_13353_12209	het	PDK30s901481_13353	12209
m677	LG3	31.08	malPDK30s679611_92612_55372	mal	PDK30s679611_92612	55372
m677	LG3	31.08	malPDK30s679611_92612_53388	mal	PDK30s679611_92612	53388
m677	LG3	31.08	malPDK30s679611_92612_65685	mal	PDK30s679611_92612	65685
m677	LG3	31.08	malPDK30s679611_92612_55372	mal	PDK30s679611_92612	55372
a216	LG3	33.014	altPDK30s901791_17959_5795	alt	PDK30s901791_17959	5795
a216	LG3	33.014	refPDK30s809821_69138_41148	ref	PDK30s809821_69138	41148
a216	LG3	33.014	refPDK30s809821_69138_21310	ref	PDK30s809821_69138	21310
a216	LG3	33.014	altPDK30s731301_61933_39693	alt	PDK30s731301_61933	39693
a216	LG3	33.014	refPDK30s901791_17959_4187	ref	PDK30s901791_17959	4187
a216	LG3	33.014	refPDK30s901791_17959_4398	ref	PDK30s901791_17959	4398
a216	LG3	33.014	altPDK30s679611_92612_8868	alt	PDK30s679611_92612	8868
a216	LG3	33.014	altPDK30s901791_17959_5795	alt	PDK30s901791_17959	5795
a216	LG3	33.014	altPDK30s901791_17959_6054	alt	PDK30s901791_17959	6054
a216	LG3	33.014	refPDK30s679611_92612_45460	ref	PDK30s679611_92612	45460
a216	LG3	33.014	refPDK30s731301_61933_21165	ref	PDK30s731301_61933	21165
a216	LG3	33.014	refPDK30s731301_61933_29671	ref	PDK30s731301_61933	29671
a216	LG3	33.014	refPDK30s731301_61933_39350	ref	PDK30s731301_61933	39350
a216	LG3	33.014	refPDK30s809821_69138_40836	ref	PDK30s809821_69138	40836
a216	LG3	33.014	refPDK30s901791_17959_4118	ref	PDK30s901791_17959	4118
a216	LG3	33.014	refPDK30s901791_17959_4161	ref	PDK30s901791_17959	4161
a216	LG3	33.014	refPDK30s901791_17959_4410	ref	PDK30s901791_17959	4410
a216	LG3	33.014	refPDK30s901791_17959_4419	ref	PDK30s901791_17959	4419
a120	LG3	33.181	altPDK30s731301_61933_39693	alt	PDK30s731301_61933	39693
a120	LG3	33.181	refPDK30s809821_69138_41148	ref	PDK30s809821_69138	41148
a120	LG3	33.181	refPDK30s809821_69138_21310	ref	PDK30s809821_69138	21310
a120	LG3	33.181	altPDK30s731301_61933_39693	alt	PDK30s731301_61933	39693
a120	LG3	33.181	refPDK30s901791_17959_4187	ref	PDK30s901791_17959	4187
a120	LG3	33.181	refPDK30s901791_17959_4398	ref	PDK30s901791_17959	4398
a120	LG3	33.181	altPDK30s679611_92612_8868	alt	PDK30s679611_92612	8868
a120	LG3	33.181	altPDK30s901791_17959_5795	alt	PDK30s901791_17959	5795
a120	LG3	33.181	altPDK30s901791_17959_6054	alt	PDK30s901791_17959	6054
a120	LG3	33.181	refPDK30s679611_92612_45460	ref	PDK30s679611_92612	45460
a120	LG3	33.181	refPDK30s731301_61933_21165	ref	PDK30s731301_61933	21165
a120	LG3	33.181	refPDK30s731301_61933_29671	ref	PDK30s731301_61933	29671
a120	LG3	33.181	refPDK30s731301_61933_39350	ref	PDK30s731301_61933	39350
a120	LG3	33.181	refPDK30s809821_69138_40836	ref	PDK30s809821_69138	40836
a120	LG3	33.181	refPDK30s901791_17959_4118	ref	PDK30s901791_17959	4118
a120	LG3	33.181	refPDK30s901791_17959_4161	ref	PDK30s901791_17959	4161
a120	LG3	33.181	refPDK30s901791_17959_4410	ref	PDK30s901791_17959	4410
a120	LG3	33.181	refPDK30s901791_17959_4419	ref	PDK30s901791_17959	4419
a1	LG3	34.3	altPDK30s1006531_68282_23675	alt	PDK30s1006531_68282	23675
a1	LG3	34.3	altPDK30s780391_750_436	alt	PDK30s780391_750	436
a1	LG3	34.3	refPDK30s6550973_51135_15192	ref	PDK30s6550973_51135	15192
a1	LG3	34.3	altPDK30s1006531_68282_23675	alt	PDK30s1006531_68282	23675
a146	LG3	35.454	altPDK30s775751_1768_1583	alt	PDK30s775751_1768	1583
a146	LG3	35.454	altPDK30s1129701_59453_45782	alt	PDK30s1129701_59453	45782
a146	LG3	35.454	refPDK30s1006531_68282_33358	ref	PDK30s1006531_68282	33358
a146	LG3	35.454	altPDK30s775751_1768_1537	alt	PDK30s775751_1768	1537
a146	LG3	35.454	altPDK30s775751_1768_1583	alt	PDK30s775751_1768	1583
a146	LG3	35.454	refPDK30s1129701_59453_51521	ref	PDK30s1129701_59453	51521
r966	LG3	36.227	refPDK30s1006531_68282_33358	ref	PDK30s1006531_68282	33358
r966	LG3	36.227	altPDK30s1129701_59453_45782	alt	PDK30s1129701_59453	45782
r966	LG3	36.227	refPDK30s1006531_68282_33358	ref	PDK30s1006531_68282	33358
r966	LG3	36.227	altPDK30s775751_1768_1537	alt	PDK30s775751_1768	1537
r966	LG3	36.227	altPDK30s775751_1768_1583	alt	PDK30s775751_1768	1583
r966	LG3	36.227	refPDK30s1129701_59453_51521	ref	PDK30s1129701_59453	51521
a215	LG3	38.609	altPDK30s898621_78177_38005	alt	PDK30s898621_78177	38005
a215	LG3	38.609	refPDK30s1207911_790_390	ref	PDK30s1207911_790	390
a215	LG3	38.609	refPDK30s1207911_790_86	ref	PDK30s1207911_790	86
a215	LG3	38.609	refPDK30s1207911_790_91	ref	PDK30s1207911_790	91
a215	LG3	38.609	altPDK30s898621_78177_38005	alt	PDK30s898621_78177	38005
h371	LG3	40.593	hetPDK30s771891_49662_3161	het	PDK30s771891_49662	3161
h371	LG3	40.593	hetPDK30s771891_49662_3176	het	PDK30s771891_49662	3176
h371	LG3	40.593	hetPDK30s771891_49662_3161	het	PDK30s771891_49662	3161
r1073	LG3	42.441	refPDK30s735491_66068_1224	ref	PDK30s735491_66068	1224
r1073	LG3	42.441	altPDK30s757071_47315_16992	alt	PDK30s757071_47315	16992
r1073	LG3	42.441	refPDK30s735491_66068_1224	ref	PDK30s735491_66068	1224
r1073	LG3	42.441	refPDK30s866091_42917_6533	ref	PDK30s866091_42917	6533
r1073	LG3	42.441	refPDK30s945341_30164_1829	ref	PDK30s945341_30164	1829
m712	LG3	44.232	malPDK30s699561_58755_7758	mal	PDK30s699561_58755	7758
m712	LG3	44.232	malPDK30s854101_32770_16198	mal	PDK30s854101_32770	16198
m712	LG3	44.232	malPDK30s854101_32770_16201	mal	PDK30s854101_32770	16201
m712	LG3	44.232	malPDK30s699561_58755_7758	mal	PDK30s699561_58755	7758
m712	LG3	44.232	malPDK30s854101_32770_16568	mal	PDK30s854101_32770	16568
m950	LG3	46.082	malPDK30s973551_51320_35765	mal	PDK30s973551_51320	35765
m950	LG3	46.082	malPDK30s973551_51320_35765	mal	PDK30s973551_51320	35765
m950	LG3	46.082	malPDK30s973551_51320_35792	mal	PDK30s973551_51320	35792
m950	LG3	46.082	malPDK30s973551_51320_35794	mal	PDK30s973551_51320	35794
r1178	LG3	47.215	refPDK30s972581_14889_11487	ref	PDK30s972581_14889	11487
r1178	LG3	47.215	refPDK30s765571_16011_15398	ref	PDK30s765571_16011	15398
r1178	LG3	47.215	altPDK30s972581_14889_11720	alt	PDK30s972581_14889	11720
r1178	LG3	47.215	refPDK30s972581_14889_11487	ref	PDK30s972581_14889	11487
h456	LG3	47.659	hetPDK30s974261_4607_2752	het	PDK30s974261_4607	2752
h456	LG3	47.659	hetPDK30s974261_4607_2752	het	PDK30s974261_4607	2752
h456	LG3	47.659	hetPDK30s974261_4607_2756	het	PDK30s974261_4607	2756
h457	LG3	47.828	hetPDK30s974261_4607_32	het	PDK30s974261_4607	32
h457	LG3	47.828	hetPDK30s746331_24037_13982	het	PDK30s746331_24037	13982
h457	LG3	47.828	hetPDK30s974261_4607_2994	het	PDK30s974261_4607	2994
h457	LG3	47.828	hetPDK30s974261_4607_32	het	PDK30s974261_4607	32
h457	LG3	47.828	hetPDK30s974261_4607_57	het	PDK30s974261_4607	57
h457	LG3	47.828	hetPDK30s974261_4607_92	het	PDK30s974261_4607	92
m780	LG3	48.193	malPDK30s760451_84237_71246	mal	PDK30s760451_84237	71246
m780	LG3	48.193	malPDK30s878411_13557_7021	mal	PDK30s878411_13557	7021
m780	LG3	48.193	malPDK30s760451_84237_71253	mal	PDK30s760451_84237	71253
m780	LG3	48.193	malPDK30s760451_84237_71242	mal	PDK30s760451_84237	71242
m780	LG3	48.193	malPDK30s760451_84237_71244	mal	PDK30s760451_84237	71244
m780	LG3	48.193	malPDK30s760451_84237_71246	mal	PDK30s760451_84237	71246
m780	LG3	48.193	malPDK30s760451_84237_71267	mal	PDK30s760451_84237	71267
m779	LG3	48.212	malPDK30s760451_84237_51179	mal	PDK30s760451_84237	51179
m779	LG3	48.212	malPDK30s829061_39861_6609	mal	PDK30s829061_39861	6609
m779	LG3	48.212	malPDK30s760451_84237_51158	mal	PDK30s760451_84237	51158
m779	LG3	48.212	malPDK30s760451_84237_51179	mal	PDK30s760451_84237	51179
m636	LG3	48.809	malPDK30s65509439_3345_1527	mal	PDK30s65509439_3345	1527
m636	LG3	48.809	malPDK30s665841_55396_13203	mal	PDK30s665841_55396	13203
m636	LG3	48.809	malPDK30s65509439_3345_1527	mal	PDK30s65509439_3345	1527
r1149	LG3	49.905	refPDK30s883571_57704_7226	ref	PDK30s883571_57704	7226
r1149	LG3	49.905	refPDK30s883571_57704_7185	ref	PDK30s883571_57704	7185
r1149	LG3	49.905	refPDK30s883571_57704_7226	ref	PDK30s883571_57704	7226
r1148	LG3	49.929	refPDK30s883571_57704_7185	ref	PDK30s883571_57704	7185
r1148	LG3	49.929	refPDK30s883571_57704_7185	ref	PDK30s883571_57704	7185
r1148	LG3	49.929	refPDK30s883571_57704_7226	ref	PDK30s883571_57704	7226
m512	LG3	50.579	malPDK30s1058231_28966_10019	mal	PDK30s1058231_28966	10019
m512	LG3	50.579	malPDK30s1058231_28966_10019	mal	PDK30s1058231_28966	10019
m512	LG3	50.579	malPDK30s1058231_28966_10055	mal	PDK30s1058231_28966	10055
m587	LG3	51.798	malPDK30s1156471_18383_4760	mal	PDK30s1156471_18383	4760
m587	LG3	51.798	malPDK30s1156471_18383_4760	mal	PDK30s1156471_18383	4760
m587	LG3	51.798	malPDK30s1156471_18383_4930	mal	PDK30s1156471_18383	4930
m823	LG3	52.161	malPDK30s818441_10880_4443	mal	PDK30s818441_10880	4443
m823	LG3	52.161	malPDK30s818441_10880_4398	mal	PDK30s818441_10880	4398
m823	LG3	52.161	malPDK30s818441_10880_4192	mal	PDK30s818441_10880	4192
m823	LG3	52.161	malPDK30s818441_10880_4443	mal	PDK30s818441_10880	4443
a206	LG3	53.118	altPDK30s881681_1917_1666	alt	PDK30s881681_1917	1666
a206	LG3	53.118	altPDK30s881681_1917_1655	alt	PDK30s881681_1917	1655
a206	LG3	53.118	altPDK30s881681_1917_1666	alt	PDK30s881681_1917	1666
h297	LG3	53.919	hetPDK30s65509578_57595_55621	het	PDK30s65509578_57595	55621
h297	LG3	53.919	hetPDK30s65509578_57595_55909	het	PDK30s65509578_57595	55909
h297	LG3	53.919	hetPDK30s65509578_57595_55621	het	PDK30s65509578_57595	55621
h269	LG3	54.744	hetPDK30s1110271_7459_2637	het	PDK30s1110271_7459	2637
h269	LG3	54.744	hetPDK30s1110271_7459_2662	het	PDK30s1110271_7459	2662
h269	LG3	54.744	hetPDK30s1110271_7459_2637	het	PDK30s1110271_7459	2637
m834	LG3	55.15	malPDK30s828471_93180_3170	mal	PDK30s828471_93180	3170
m834	LG3	55.15	malPDK30s667851_54551_46777	mal	PDK30s667851_54551	46777
m834	LG3	55.15	malPDK30s828471_93180_3170	mal	PDK30s828471_93180	3170
r1075	LG3	56.502	refPDK30s739221_551_138	ref	PDK30s739221_551	138
r1075	LG3	56.502	refPDK30s739221_551_347	ref	PDK30s739221_551	347
r1075	LG3	56.502	altPDK30s857771_88307_16192	alt	PDK30s857771_88307	16192
r1075	LG3	56.502	refPDK30s739221_551_138	ref	PDK30s739221_551	138
r1075	LG3	56.502	refPDK30s963961_666_101	ref	PDK30s963961_666	101
r1075	LG3	56.502	refPDK30s963961_666_366	ref	PDK30s963961_666	366
m689	LG3	56.656	malPDK30s681801_31990_30241	mal	PDK30s681801_31990	30241
m689	LG3	56.656	malPDK30s1210651_67471_58908	mal	PDK30s1210651_67471	58908
m689	LG3	56.656	malPDK30s681801_31990_30241	mal	PDK30s681801_31990	30241
m689	LG3	56.656	malPDK30s681801_31990_30242	mal	PDK30s681801_31990	30242
r1086	LG3	57.894	refPDK30s767131_32030_28271	ref	PDK30s767131_32030	28271
r1086	LG3	57.894	refPDK30s1156471_18383_4043	ref	PDK30s1156471_18383	4043
r1086	LG3	57.894	refPDK30s767131_32030_28271	ref	PDK30s767131_32030	28271
m535	LG3	62.233	malPDK30s1093481_34143_9048	mal	PDK30s1093481_34143	9048
m535	LG3	62.233	malPDK30s884771_79572_71397	mal	PDK30s884771_79572	71397
m535	LG3	62.233	malPDK30s1093481_34143_9045	mal	PDK30s1093481_34143	9045
m535	LG3	62.233	malPDK30s1093481_34143_9048	mal	PDK30s1093481_34143	9048
m643	LG3	62.243	malPDK30s6550989_178901_122456	mal	PDK30s6550989_178901	122456
m643	LG3	62.243	malPDK30s849451_52107_38668	mal	PDK30s849451_52107	38668
m643	LG3	62.243	malPDK30s1165641_124214_94160	mal	PDK30s1165641_124214	94160
m643	LG3	62.243	malPDK30s1165641_124214_94621	mal	PDK30s1165641_124214	94621
m643	LG3	62.243	malPDK30s849451_52107_51233	mal	PDK30s849451_52107	51233
m643	LG3	62.243	malPDK30s862831_57504_7288	mal	PDK30s862831_57504	7288
m643	LG3	62.243	malPDK30s1165641_124214_45487	mal	PDK30s1165641_124214	45487
m643	LG3	62.243	malPDK30s849451_52107_51461	mal	PDK30s849451_52107	51461
m643	LG3	62.243	malPDK30s6550989_178901_122456	mal	PDK30s6550989_178901	122456
m643	LG3	62.243	malPDK30s1165641_124214_94259	mal	PDK30s1165641_124214	94259
m856	LG3	63.352	malPDK30s849451_52107_51461	mal	PDK30s849451_52107	51461
m856	LG3	63.352	malPDK30s849451_52107_38668	mal	PDK30s849451_52107	38668
m856	LG3	63.352	malPDK30s1165641_124214_94160	mal	PDK30s1165641_124214	94160
m856	LG3	63.352	malPDK30s1165641_124214_94621	mal	PDK30s1165641_124214	94621
m856	LG3	63.352	malPDK30s849451_52107_51233	mal	PDK30s849451_52107	51233
m856	LG3	63.352	malPDK30s862831_57504_7288	mal	PDK30s862831_57504	7288
m856	LG3	63.352	malPDK30s1165641_124214_45487	mal	PDK30s1165641_124214	45487
m856	LG3	63.352	malPDK30s849451_52107_51461	mal	PDK30s849451_52107	51461
m856	LG3	63.352	malPDK30s6550989_178901_122456	mal	PDK30s6550989_178901	122456
m856	LG3	63.352	malPDK30s1165641_124214_94259	mal	PDK30s1165641_124214	94259
a182	LG3	63.436	altPDK30s843061_29155_8168	alt	PDK30s843061_29155	8168
a182	LG3	63.436	altPDK30s843061_29155_8168	alt	PDK30s843061_29155	8168
a182	LG3	63.436	refPDK30s660811_1057_503	ref	PDK30s660811_1057	503
m498	LG3	64.056	malPDK30s1038311_36477_21361	mal	PDK30s1038311_36477	21361
m498	LG3	64.056	malPDK30s6550989_178901_137039	mal	PDK30s6550989_178901	137039
m498	LG3	64.056	malPDK30s883641_21067_9902	mal	PDK30s883641_21067	9902
m498	LG3	64.056	malPDK30s849451_52107_38400	mal	PDK30s849451_52107	38400
m498	LG3	64.056	malPDK30s1038311_36477_21361	mal	PDK30s1038311_36477	21361
m498	LG3	64.056	malPDK30s1038311_36477_21374	mal	PDK30s1038311_36477	21374
m498	LG3	64.056	malPDK30s1038311_36477_21406	mal	PDK30s1038311_36477	21406
m498	LG3	64.056	malPDK30s1038311_36477_21409	mal	PDK30s1038311_36477	21409
m498	LG3	64.056	malPDK30s1038311_36477_21445	mal	PDK30s1038311_36477	21445
m498	LG3	64.056	malPDK30s1038311_36477_21635	mal	PDK30s1038311_36477	21635
m498	LG3	64.056	malPDK30s1038311_36477_21650	mal	PDK30s1038311_36477	21650
m498	LG3	64.056	malPDK30s1038311_36477_21659	mal	PDK30s1038311_36477	21659
m498	LG3	64.056	malPDK30s1102341_72131_42239	mal	PDK30s1102341_72131	42239
m498	LG3	64.056	malPDK30s1165641_124214_94611	mal	PDK30s1165641_124214	94611
m498	LG3	64.056	malPDK30s849451_52107_35923	mal	PDK30s849451_52107	35923
m498	LG3	64.056	malPDK30s975801_53820_30358	mal	PDK30s975801_53820	30358
m498	LG3	64.056	malPDK30s975801_53820_36677	mal	PDK30s975801_53820	36677
a89	LG3	64.867	altPDK30s673105_660_275	alt	PDK30s673105_660	275
a89	LG3	64.867	altPDK30s673104_29084_12880	alt	PDK30s673104_29084	12880
a89	LG3	64.867	altPDK30s673105_660_275	alt	PDK30s673105_660	275
m929	LG3	65.467	malPDK30s942491_93039_34812	mal	PDK30s942491_93039	34812
m929	LG3	65.467	malPDK30s942491_93039_15410	mal	PDK30s942491_93039	15410
m929	LG3	65.467	malPDK30s942491_93039_34812	mal	PDK30s942491_93039	34812
m929	LG3	65.467	malPDK30s942491_93039_34831	mal	PDK30s942491_93039	34831
m929	LG3	65.467	malPDK30s942491_93039_41926	mal	PDK30s942491_93039	41926
r994	LG3	65.544	refPDK30s1122321_33067_26006	ref	PDK30s1122321_33067	26006
r994	LG3	65.544	refPDK30s1122321_33067_26006	ref	PDK30s1122321_33067	26006
r994	LG3	65.544	refPDK30s660091_91083_56281	ref	PDK30s660091_91083	56281
m931	LG3	65.751	malPDK30s942491_93039_42222	mal	PDK30s942491_93039	42222
m931	LG3	65.751	malPDK30s942491_93039_15399	mal	PDK30s942491_93039	15399
m931	LG3	65.751	malPDK30s942491_93039_42222	mal	PDK30s942491_93039	42222
m928	LG3	66.078	malPDK30s942491_93039_34632	mal	PDK30s942491_93039	34632
m928	LG3	66.078	malPDK30s942491_93039_34631	mal	PDK30s942491_93039	34631
m928	LG3	66.078	malPDK30s942491_93039_34632	mal	PDK30s942491_93039	34632
m930	LG3	66.844	malPDK30s942491_93039_42153	mal	PDK30s942491_93039	42153
m930	LG3	66.844	malPDK30s942491_93039_41945	mal	PDK30s942491_93039	41945
m930	LG3	66.844	malPDK30s942491_93039_42153	mal	PDK30s942491_93039	42153
r1037	LG3	68.181	refPDK30s662181_16440_5483	ref	PDK30s662181_16440	5483
r1037	LG3	68.181	altPDK30s656971_188378_180340	alt	PDK30s656971_188378	180340
r1037	LG3	68.181	refPDK30s662181_16440_5483	ref	PDK30s662181_16440	5483
r1033	LG3	68.181	refPDK30s656971_188378_129674	ref	PDK30s656971_188378	129674
r1033	LG3	68.181	refPDK30s656971_188378_129674	ref	PDK30s656971_188378	129674
r1033	LG3	68.181	refPDK30s656971_188378_129686	ref	PDK30s656971_188378	129686
r1033	LG3	68.181	refPDK30s656971_188378_129944	ref	PDK30s656971_188378	129944
m854	LG3	68.919	malPDK30s849451_52107_35875	mal	PDK30s849451_52107	35875
m854	LG3	68.919	malPDK30s849451_52107_51174	mal	PDK30s849451_52107	51174
m854	LG3	68.919	malPDK30s849451_52107_35875	mal	PDK30s849451_52107	35875
m854	LG3	68.919	malPDK30s849451_52107_35897	mal	PDK30s849451_52107	35897
m855	LG3	70.194	malPDK30s849451_52107_51174	mal	PDK30s849451_52107	51174
m855	LG3	70.194	malPDK30s849451_52107_51174	mal	PDK30s849451_52107	51174
m855	LG3	70.194	malPDK30s849451_52107_35875	mal	PDK30s849451_52107	35875
m855	LG3	70.194	malPDK30s849451_52107_35897	mal	PDK30s849451_52107	35897
m534	LG3	72.097	malPDK30s1093481_34143_8820	mal	PDK30s1093481_34143	8820
m534	LG3	72.097	malPDK30s1093481_34143_8768	mal	PDK30s1093481_34143	8768
m534	LG3	72.097	malPDK30s1093481_34143_8820	mal	PDK30s1093481_34143	8820
m534	LG3	72.097	malPDK30s1093481_34143_8834	mal	PDK30s1093481_34143	8834
m534	LG3	72.097	malPDK30s1093481_34143_9042	mal	PDK30s1093481_34143	9042
m932	LG3	72.798	malPDK30s942491_93039_60703	mal	PDK30s942491_93039	60703
m932	LG3	72.798	malPDK30s942491_93039_15436	mal	PDK30s942491_93039	15436
m932	LG3	72.798	malPDK30s942491_93039_60703	mal	PDK30s942491_93039	60703
r1127	LG3	74.215	refPDK30s840371_56891_47759	ref	PDK30s840371_56891	47759
r1127	LG3	74.215	refPDK30s840371_56891_47759	ref	PDK30s840371_56891	47759
r1127	LG3	74.215	refPDK30s840371_56891_47938	ref	PDK30s840371_56891	47938
m867	LG3	75.64	malPDK30s863991_17273_1077	mal	PDK30s863991_17273	1077
m867	LG3	75.64	malPDK30s863991_17273_1077	mal	PDK30s863991_17273	1077
m867	LG3	75.64	malPDK30s863991_17273_1276	mal	PDK30s863991_17273	1276
r1062	LG3	76.42	refPDK30s709831_21041_16581	ref	PDK30s709831_21041	16581
r1062	LG3	76.42	refPDK30s1008081_18446_1321	ref	PDK30s1008081_18446	1321
r1062	LG3	76.42	refPDK30s709831_21041_16581	ref	PDK30s709831_21041	16581
r1062	LG3	76.42	refPDK30s996571_49827_4705	ref	PDK30s996571_49827	4705
r1062	LG3	76.42	refPDK30s996571_49827_4910	ref	PDK30s996571_49827	4910
m601	LG3	77.335	malPDK30s1173701_665_411	mal	PDK30s1173701_665	411
m601	LG3	77.335	malPDK30s996571_49827_26973	mal	PDK30s996571_49827	26973
m601	LG3	77.335	malPDK30s1173701_665_202	mal	PDK30s1173701_665	202
m601	LG3	77.335	malPDK30s1173701_665_411	mal	PDK30s1173701_665	411
r1059	LG3	79.455	refPDK30s704661_90415_23668	ref	PDK30s704661_90415	23668
r1059	LG3	79.455	altPDK30s704661_90415_19281	alt	PDK30s704661_90415	19281
r1059	LG3	79.455	refPDK30s704661_90415_23668	ref	PDK30s704661_90415	23668
m691	LG3	80.441	malPDK30s683351_256341_118467	mal	PDK30s683351_256341	118467
m691	LG3	80.441	malPDK30s683351_256341_101541	mal	PDK30s683351_256341	101541
m691	LG3	80.441	malPDK30s683351_256341_101798	mal	PDK30s683351_256341	101798
m691	LG3	80.441	malPDK30s683351_256341_118467	mal	PDK30s683351_256341	118467
m711	LG3	82.039	malPDK30s699491_57755_37753	mal	PDK30s699491_57755	37753
m711	LG3	82.039	malPDK30s699491_57755_37753	mal	PDK30s699491_57755	37753
m711	LG3	82.039	malPDK30s699491_57755_37759	mal	PDK30s699491_57755	37759
m711	LG3	82.039	malPDK30s699491_57755_37802	mal	PDK30s699491_57755	37802
m711	LG3	82.039	malPDK30s699491_57755_38081	mal	PDK30s699491_57755	38081
a203	LG3	82.815	altPDK30s878311_59888_28718	alt	PDK30s878311_59888	28718
a203	LG3	82.815	altPDK30s705061_43488_10957	alt	PDK30s705061_43488	10957
a203	LG3	82.815	altPDK30s878311_59888_28718	alt	PDK30s878311_59888	28718
m790	LG3	90.656	malPDK30s763731_95603_63575	mal	PDK30s763731_95603	63575
m790	LG3	90.656	malPDK30s763731_95603_63575	mal	PDK30s763731_95603	63575
m790	LG3	90.656	malPDK30s763731_95603_63591	mal	PDK30s763731_95603	63591
h284	LG3	90.825	hetPDK30s1174041_23389_2291	het	PDK30s1174041_23389	2291
h284	LG3	90.825	hetPDK30s65509148_50040_11843	het	PDK30s65509148_50040	11843
h284	LG3	90.825	hetPDK30s65509148_50040_11850	het	PDK30s65509148_50040	11850
h284	LG3	90.825	hetPDK30s65509148_50040_11883	het	PDK30s65509148_50040	11883
h284	LG3	90.825	hetPDK30s65509148_50040_11885	het	PDK30s65509148_50040	11885
h284	LG3	90.825	hetPDK30s951221_111947_95171	het	PDK30s951221_111947	95171
h284	LG3	90.825	hetPDK30s951221_111947_110550	het	PDK30s951221_111947	110550
h284	LG3	90.825	hetPDK30s1174041_23389_2291	het	PDK30s1174041_23389	2291
h284	LG3	90.825	hetPDK30s1174041_23389_2300	het	PDK30s1174041_23389	2300
h284	LG3	90.825	hetPDK30s65509148_50040_7009	het	PDK30s65509148_50040	7009
h294	LG3	90.958	hetPDK30s65509148_50040_11850	het	PDK30s65509148_50040	11850
h294	LG3	90.958	hetPDK30s65509148_50040_11843	het	PDK30s65509148_50040	11843
h294	LG3	90.958	hetPDK30s65509148_50040_11850	het	PDK30s65509148_50040	11850
h294	LG3	90.958	hetPDK30s65509148_50040_11883	het	PDK30s65509148_50040	11883
h294	LG3	90.958	hetPDK30s65509148_50040_11885	het	PDK30s65509148_50040	11885
h294	LG3	90.958	hetPDK30s951221_111947_95171	het	PDK30s951221_111947	95171
h294	LG3	90.958	hetPDK30s951221_111947_110550	het	PDK30s951221_111947	110550
h294	LG3	90.958	hetPDK30s1174041_23389_2291	het	PDK30s1174041_23389	2291
h294	LG3	90.958	hetPDK30s1174041_23389_2300	het	PDK30s1174041_23389	2300
h294	LG3	90.958	hetPDK30s65509148_50040_7009	het	PDK30s65509148_50040	7009
h283	LG3	91.552	hetPDK30s1174041_23389_15259	het	PDK30s1174041_23389	15259
h283	LG3	91.552	hetPDK30s1174041_23389_15259	het	PDK30s1174041_23389	15259
h283	LG3	91.552	hetPDK30s817331_5381_4116	het	PDK30s817331_5381	4116
r1047	LG3	93.291	refPDK30s689401_33956_5091	ref	PDK30s689401_33956	5091
r1047	LG3	93.291	altPDK30s689401_33956_4768	alt	PDK30s689401_33956	4768
r1047	LG3	93.291	refPDK30s689401_33956_5091	ref	PDK30s689401_33956	5091
h367	LG3	93.4	hetPDK30s760871_41568_6728	het	PDK30s760871_41568	6728
h367	LG3	93.4	hetPDK30s760871_41568_6728	het	PDK30s760871_41568	6728
h367	LG3	93.4	hetPDK30s760871_41568_22862	het	PDK30s760871_41568	22862
h358	LG3	93.554	hetPDK30s747121_48773_23304	het	PDK30s747121_48773	23304
h358	LG3	93.554	hetPDK30s747121_48773_18159	het	PDK30s747121_48773	18159
h358	LG3	93.554	hetPDK30s747121_48773_23304	het	PDK30s747121_48773	23304
r1030	LG3	94.475	refPDK30s6550951_203697_7982	ref	PDK30s6550951_203697	7982
r1030	LG3	94.475	refPDK30s6550951_203697_107740	ref	PDK30s6550951_203697	107740
r1030	LG3	94.475	refPDK30s899351_79467_8553	ref	PDK30s899351_79467	8553
r1030	LG3	94.475	refPDK30s732371_121370_50570	ref	PDK30s732371_121370	50570
r1030	LG3	94.475	refPDK30s6550951_203697_73572	ref	PDK30s6550951_203697	73572
r1030	LG3	94.475	refPDK30s6550951_203697_7982	ref	PDK30s6550951_203697	7982
r1030	LG3	94.475	refPDK30s732171_104470_62885	ref	PDK30s732171_104470	62885
h266	LG3	94.828	hetPDK30s1101761_1383_1060	het	PDK30s1101761_1383	1060
h266	LG3	94.828	hetPDK30s1101761_1383_1059	het	PDK30s1101761_1383	1059
h266	LG3	94.828	hetPDK30s1101761_1383_1060	het	PDK30s1101761_1383	1060
h266	LG3	94.828	hetPDK30s1101761_1383_1061	het	PDK30s1101761_1383	1061
r1072	LG3	94.884	refPDK30s732371_121370_50570	ref	PDK30s732371_121370	50570
r1072	LG3	94.884	refPDK30s6550951_203697_107740	ref	PDK30s6550951_203697	107740
r1072	LG3	94.884	refPDK30s899351_79467_8553	ref	PDK30s899351_79467	8553
r1072	LG3	94.884	refPDK30s732371_121370_50570	ref	PDK30s732371_121370	50570
r1072	LG3	94.884	refPDK30s6550951_203697_73572	ref	PDK30s6550951_203697	73572
r1072	LG3	94.884	refPDK30s6550951_203697_7982	ref	PDK30s6550951_203697	7982
r1072	LG3	94.884	refPDK30s732171_104470_62885	ref	PDK30s732171_104470	62885
r1157	LG3	95.186	refPDK30s899351_79467_8553	ref	PDK30s899351_79467	8553
r1157	LG3	95.186	refPDK30s6550951_203697_107740	ref	PDK30s6550951_203697	107740
r1157	LG3	95.186	refPDK30s899351_79467_8553	ref	PDK30s899351_79467	8553
r1157	LG3	95.186	refPDK30s732371_121370_50570	ref	PDK30s732371_121370	50570
r1157	LG3	95.186	refPDK30s6550951_203697_73572	ref	PDK30s6550951_203697	73572
r1157	LG3	95.186	refPDK30s6550951_203697_7982	ref	PDK30s6550951_203697	7982
r1157	LG3	95.186	refPDK30s732171_104470_62885	ref	PDK30s732171_104470	62885
m701	LG3	97.024	malPDK30s689401_33956_4796	mal	PDK30s689401_33956	4796
m701	LG3	97.024	malPDK30s689401_33956_4762	mal	PDK30s689401_33956	4762
m701	LG3	97.024	malPDK30s689401_33956_4796	mal	PDK30s689401_33956	4796
h335	LG3	97.272	hetPDK30s710651_37804_28842	het	PDK30s710651_37804	28842
h335	LG3	97.272	hetPDK30s732371_121370_113412	het	PDK30s732371_121370	113412
h335	LG3	97.272	hetPDK30s710651_37804_28842	het	PDK30s710651_37804	28842
h296	LG3	97.832	hetPDK30s6550951_203697_90368	het	PDK30s6550951_203697	90368
h296	LG3	97.832	hetPDK30s732371_121370_113235	het	PDK30s732371_121370	113235
h296	LG3	97.832	hetPDK30s6550951_203697_90368	het	PDK30s6550951_203697	90368
m746	LG3	98.578	malPDK30s732371_121370_92793	mal	PDK30s732371_121370	92793
m746	LG3	98.578	malPDK30s732371_121370_92533	mal	PDK30s732371_121370	92533
m746	LG3	98.578	malPDK30s732371_121370_92793	mal	PDK30s732371_121370	92793
m641	LG3	98.613	malPDK30s65509650_238311_75064	mal	PDK30s65509650_238311	75064
m641	LG3	98.613	malPDK30s65509650_238311_17728	mal	PDK30s65509650_238311	17728
m641	LG3	98.613	malPDK30s710651_37804_29097	mal	PDK30s710651_37804	29097
m641	LG3	98.613	malPDK30s732171_104470_56230	mal	PDK30s732171_104470	56230
m641	LG3	98.613	malPDK30s732371_121370_50565	mal	PDK30s732371_121370	50565
m641	LG3	98.613	malPDK30s732371_121370_50752	mal	PDK30s732371_121370	50752
m641	LG3	98.613	malPDK30s65509650_238311_75064	mal	PDK30s65509650_238311	75064
m641	LG3	98.613	malPDK30s710651_37804_35467	mal	PDK30s710651_37804	35467
m641	LG3	98.613	malPDK30s710651_37804_35474	mal	PDK30s710651_37804	35474
m641	LG3	98.613	malPDK30s732371_121370_50785	mal	PDK30s732371_121370	50785
m641	LG3	98.613	malPDK30s732371_121370_93202	mal	PDK30s732371_121370	93202
m729	LG3	98.656	malPDK30s710651_37804_35467	mal	PDK30s710651_37804	35467
m729	LG3	98.656	malPDK30s65509650_238311_17728	mal	PDK30s65509650_238311	17728
m729	LG3	98.656	malPDK30s710651_37804_29097	mal	PDK30s710651_37804	29097
m729	LG3	98.656	malPDK30s732171_104470_56230	mal	PDK30s732171_104470	56230
m729	LG3	98.656	malPDK30s732371_121370_50565	mal	PDK30s732371_121370	50565
m729	LG3	98.656	malPDK30s732371_121370_50752	mal	PDK30s732371_121370	50752
m729	LG3	98.656	malPDK30s65509650_238311_75064	mal	PDK30s65509650_238311	75064
m729	LG3	98.656	malPDK30s710651_37804_35467	mal	PDK30s710651_37804	35467
m729	LG3	98.656	malPDK30s710651_37804_35474	mal	PDK30s710651_37804	35474
m729	LG3	98.656	malPDK30s732371_121370_50785	mal	PDK30s732371_121370	50785
m729	LG3	98.656	malPDK30s732371_121370_93202	mal	PDK30s732371_121370	93202
m640	LG3	98.682	malPDK30s65509650_238311_67285	mal	PDK30s65509650_238311	67285
m640	LG3	98.682	malPDK30s65509650_238311_67285	mal	PDK30s65509650_238311	67285
m640	LG3	98.682	malPDK30s732371_121370_97564	mal	PDK30s732371_121370	97564
m619	LG3	99.872	malPDK30s1200161_28170_3316	mal	PDK30s1200161_28170	3316
m619	LG3	99.872	malPDK30s1082991_28320_5559	mal	PDK30s1082991_28320	5559
m619	LG3	99.872	malPDK30s1200161_28170_3316	mal	PDK30s1200161_28170	3316
m550	LG4	0	malPDK30s1116391_45245_10171	mal	PDK30s1116391_45245	10171
m550	LG4	0	malPDK30s1116391_45245_10152	mal	PDK30s1116391_45245	10152
m550	LG4	0	malPDK30s1116391_45245_10171	mal	PDK30s1116391_45245	10171
a10	LG4	1.619	altPDK30s1032791_40655_29901	alt	PDK30s1032791_40655	29901
a10	LG4	1.619	altPDK30s1032791_40655_29901	alt	PDK30s1032791_40655	29901
a10	LG4	1.619	altPDK30s799441_7953_7405	alt	PDK30s799441_7953	7405
r1005	LG4	1.741	refPDK30s1143061_28658_18178	ref	PDK30s1143061_28658	18178
r1005	LG4	1.741	refPDK30s1131521_15952_10103	ref	PDK30s1131521_15952	10103
r1005	LG4	1.741	refPDK30s897911_14640_8339	ref	PDK30s897911_14640	8339
r1005	LG4	1.741	refPDK30s897911_14640_8373	ref	PDK30s897911_14640	8373
r1005	LG4	1.741	refPDK30s897911_14640_8381	ref	PDK30s897911_14640	8381
r1005	LG4	1.741	altPDK30s718521_51697_11016	alt	PDK30s718521_51697	11016
r1005	LG4	1.741	altPDK30s715641_3047_964	alt	PDK30s715641_3047	964
r1005	LG4	1.741	altPDK30s903971_25257_16921	alt	PDK30s903971_25257	16921
r1005	LG4	1.741	refPDK30s1143061_28658_18178	ref	PDK30s1143061_28658	18178
r1005	LG4	1.741	refPDK30s680911_11728_8699	ref	PDK30s680911_11728	8699
r1005	LG4	1.741	refPDK30s903971_25257_17202	ref	PDK30s903971_25257	17202
m794	LG4	2.235	malPDK30s772961_39201_22813	mal	PDK30s772961_39201	22813
m794	LG4	2.235	malPDK30s772961_39201_22813	mal	PDK30s772961_39201	22813
m794	LG4	2.235	malPDK30s772961_39201_23112	mal	PDK30s772961_39201	23112
m794	LG4	2.235	malPDK30s772961_39201_23151	mal	PDK30s772961_39201	23151
a43	LG4	3.454	altPDK30s1143061_28658_23566	alt	PDK30s1143061_28658	23566
a43	LG4	3.454	altPDK30s65509527_46412_44302	alt	PDK30s65509527_46412	44302
a43	LG4	3.454	altPDK30s1143061_28658_23566	alt	PDK30s1143061_28658	23566
h402	LG4	4.197	hetPDK30s836601_64760_1453	het	PDK30s836601_64760	1453
h402	LG4	4.197	hetPDK30s836601_64760_1453	het	PDK30s836601_64760	1453
h402	LG4	4.197	hetPDK30s836601_64760_2676	het	PDK30s836601_64760	2676
m639	LG4	5.168	malPDK30s65509527_46412_44298	mal	PDK30s65509527_46412	44298
m639	LG4	5.168	malPDK30s65509527_46412_44298	mal	PDK30s65509527_46412	44298
m639	LG4	5.168	malPDK30s65509527_46412_44339	mal	PDK30s65509527_46412	44339
m639	LG4	5.168	malPDK30s65509527_46412_44359	mal	PDK30s65509527_46412	44359
m600	LG4	6.649	malPDK30s1173371_64625_23964	mal	PDK30s1173371_64625	23964
m600	LG4	6.649	malPDK30s1125961_24884_12666	mal	PDK30s1125961_24884	12666
m600	LG4	6.649	malPDK30s1125961_24884_12694	mal	PDK30s1125961_24884	12694
m600	LG4	6.649	malPDK30s1125961_24884_13006	mal	PDK30s1125961_24884	13006
m600	LG4	6.649	malPDK30s1116391_45245_15476	mal	PDK30s1116391_45245	15476
m600	LG4	6.649	malPDK30s1116391_45245_15616	mal	PDK30s1116391_45245	15616
m600	LG4	6.649	malPDK30s1116391_45245_15673	mal	PDK30s1116391_45245	15673
m600	LG4	6.649	malPDK30s1173371_64625_23953	mal	PDK30s1173371_64625	23953
m600	LG4	6.649	malPDK30s1173371_64625_23964	mal	PDK30s1173371_64625	23964
m600	LG4	6.649	malPDK30s1173371_64625_24244	mal	PDK30s1173371_64625	24244
a85	LG4	7.01	altPDK30s667601_72490_10450	alt	PDK30s667601_72490	10450
a85	LG4	7.01	refPDK30s682001_15460_12187	ref	PDK30s682001_15460	12187
a85	LG4	7.01	altPDK30s689051_16133_7272	alt	PDK30s689051_16133	7272
a85	LG4	7.01	altPDK30s667601_72490_19985	alt	PDK30s667601_72490	19985
a85	LG4	7.01	altPDK30s667601_72490_10450	alt	PDK30s667601_72490	10450
m492	LG4	9.603	malPDK30s1034831_55858_51569	mal	PDK30s1034831_55858	51569
m492	LG4	9.603	malPDK30s1034831_55858_51569	mal	PDK30s1034831_55858	51569
m492	LG4	9.603	malPDK30s1034831_55858_51629	mal	PDK30s1034831_55858	51629
m492	LG4	9.603	malPDK30s1034831_55858_51870	mal	PDK30s1034831_55858	51870
h421	LG4	12.173	hetPDK30s871201_6802_6704	het	PDK30s871201_6802	6704
h421	LG4	12.173	hetPDK30s871201_6802_6663	het	PDK30s871201_6802	6663
h421	LG4	12.173	hetPDK30s871201_6802_6704	het	PDK30s871201_6802	6704
h261	LG4	12.175	hetPDK30s1081831_14446_1329	het	PDK30s1081831_14446	1329
h261	LG4	12.175	hetPDK30s1081831_14446_1293	het	PDK30s1081831_14446	1293
h261	LG4	12.175	hetPDK30s1081831_14446_1329	het	PDK30s1081831_14446	1329
m947	LG4	13.599	malPDK30s966741_39640_3220	mal	PDK30s966741_39640	3220
m947	LG4	13.599	malPDK30s667601_72490_12563	mal	PDK30s667601_72490	12563
m947	LG4	13.599	malPDK30s966741_39640_3208	mal	PDK30s966741_39640	3208
m947	LG4	13.599	malPDK30s966741_39640_3220	mal	PDK30s966741_39640	3220
m947	LG4	13.599	malPDK30s966741_39640_3221	mal	PDK30s966741_39640	3221
a152	LG4	13.873	altPDK30s785891_27833_9296	alt	PDK30s785891_27833	9296
a152	LG4	13.873	altPDK30s785891_27833_9296	alt	PDK30s785891_27833	9296
a152	LG4	13.873	altPDK30s785891_27833_9566	alt	PDK30s785891_27833	9566
a152	LG4	13.873	refPDK30s785891_27833_9266	ref	PDK30s785891_27833	9266
a138	LG4	15.116	altPDK30s756891_11709_5886	alt	PDK30s756891_11709	5886
a138	LG4	15.116	altPDK30s756891_11709_5886	alt	PDK30s756891_11709	5886
a138	LG4	15.116	altPDK30s756891_11709_5903	alt	PDK30s756891_11709	5903
r1029	LG4	15.134	refPDK30s65509498_46388_41162	ref	PDK30s65509498_46388	41162
r1029	LG4	15.134	refPDK30s65509498_46388_40851	ref	PDK30s65509498_46388	40851
r1029	LG4	15.134	refPDK30s65509498_46388_41162	ref	PDK30s65509498_46388	41162
h270	LG4	16.402	hetPDK30s1123301_22090_10992	het	PDK30s1123301_22090	10992
h270	LG4	16.402	hetPDK30s1123301_22090_10992	het	PDK30s1123301_22090	10992
h270	LG4	16.402	hetPDK30s1123301_22090_6181	het	PDK30s1123301_22090	6181
h293	LG4	17.704	hetPDK30s65509134_30398_9854	het	PDK30s65509134_30398	9854
h293	LG4	17.704	hetPDK30s65509134_30398_15548	het	PDK30s65509134_30398	15548
h293	LG4	17.704	hetPDK30s65509134_30398_9854	het	PDK30s65509134_30398	9854
h292	LG4	18.004	hetPDK30s65509134_30398_15719	het	PDK30s65509134_30398	15719
h292	LG4	18.004	hetPDK30s65509134_30398_15184	het	PDK30s65509134_30398	15184
h292	LG4	18.004	hetPDK30s65509134_30398_15719	het	PDK30s65509134_30398	15719
h281	LG4	19.016	hetPDK30s1168871_22462_7553	het	PDK30s1168871_22462	7553
h281	LG4	19.016	hetPDK30s1168871_22462_7526	het	PDK30s1168871_22462	7526
h281	LG4	19.016	hetPDK30s1168871_22462_7553	het	PDK30s1168871_22462	7553
r1014	LG4	21.895	refPDK30s1180991_27490_26064	ref	PDK30s1180991_27490	26064
r1014	LG4	21.895	refPDK30s943501_13093_4191	ref	PDK30s943501_13093	4191
r1014	LG4	21.895	refPDK30s943501_13093_5966	ref	PDK30s943501_13093	5966
r1014	LG4	21.895	altPDK30s1180991_27490_26046	alt	PDK30s1180991_27490	26046
r1014	LG4	21.895	refPDK30s1180991_27490_26064	ref	PDK30s1180991_27490	26064
r989	LG4	26.442	refPDK30s1111641_30697_22049	ref	PDK30s1111641_30697	22049
r989	LG4	26.442	refPDK30s1111641_30697_22049	ref	PDK30s1111641_30697	22049
r989	LG4	26.442	refPDK30s1111641_30697_22063	ref	PDK30s1111641_30697	22063
r989	LG4	26.442	refPDK30s1111641_30697_22330	ref	PDK30s1111641_30697	22330
m513	LG4	28.158	malPDK30s1065331_58996_19957	mal	PDK30s1065331_58996	19957
m513	LG4	28.158	malPDK30s1177861_8066_1551	mal	PDK30s1177861_8066	1551
m513	LG4	28.158	malPDK30s815761_87698_34510	mal	PDK30s815761_87698	34510
m513	LG4	28.158	malPDK30s820991_29134_28674	mal	PDK30s820991_29134	28674
[truncated: 3,950 more rows]
